# Supplementary material for: The Elephant in the Room: A Systematic Review of Stimulus Control in Neuro-Measurement Studies on Figurative Language Processing
Source: Front Hum Neurosci. 2022 Jan 21;15:791374. doi: 10.3389/fnhum.2021.791374 (PMC8814624; doi:10.3389/fnhum.2021.791374)
Supplement: Supplementary file 1 [file Data_Sheet_1.xlsx]

## Sheet: Legend
Supplementary Material A: Table S1 | Analysis Chart
Welcome to the analysis chart used for our review. In this tab of the file, you will find explanations and legends for the rest of the file.
All Papers
Contains all 116 papers included in the review, plus 63 papers on neuro-measurement studies on other figurative subtypes (the latter have not been subject to a full-text screening or analysis yet). Data are ID, authors, title, year, journal, figurative subtype(s) examined, measurement method, and (for metaphor and idiom papers) the language of the stimuli.
Metaphor + Idiom - Analysis Chart
This is the analysis chart you are most likely looking for when consulting this supplementary material. This chart was used to arrive at the data that served as the basis for our review. It contains all 116 papers focusing on metaphor and idiom processing. „s.c.“ stands for „see comments“, i.e. please refer to the „comments“ column for more detail about the respective entry. The columns are:
Heading	Explanation
ID Code	Unique Identifier (BibText Key)
Author(s)	Author(s) of the paper
Title	Title of the paper
Year	Year of publication
Journal	Journal of publication
Method 1	Neuro-measurement method
Method 2	Second measurement method, in cases of combined methodology
Fig. mean 1	Figurative subtype examined. Brackets indicate unintentionally included subtypes.
Fig. mean 2	Additional figurative subtype examined, if any. Brackets indicate unintentionally included subtypes.
Medium 1	Stimuli medium. As per our inclusion criteria, this has to be „language“.
Medium 2	Additional stimuli media, if any
Language Stim.	Language of the stimuli
Mother tongue participants	Mother tongue of the participants
Stimuli number	Total number of stimuli used
Number of critical (=figurative) stimuli	Number of figurative stimuli
Stimulus kind	Structural nature of the stimuli
Length	Length of the stimuli, given in maximum, minimum and mean length.
Part of speech of figurative means	Part of speech of the figurative expression. Options are nouns only, verbs only, adjectives only, mixes PoS, and other (free text description).
Stimuli source	Source of the stimuli: Newly designed stimuli by the authors themselves are marked „own creation“, all other sources are entered as such.
Linguistic context	Context for the figurative expressions. 0 = Entire stimulus consists of figurative expression.
Position critical expression	Position of the figurative expression within a stimulus. If the entire stimulus consists of a figurative expression, this is marked in „Stimulus = crit. Expr.“
Control Factors	Known influence factors on figurative language processing, namely valence, arousal, familiarity, syntactic complexity, stimuli length, part of speech, tense, frequency, conventionality, (de)composability/transparency, concreteness, salience, plausibility, comprehensibility, imageability, figurativeness, and cloze probability. Figurativeness was only marked as „1“ if studies included an independen…
Presentation	Presentation mode of the stimuli: auditory or visual
Randomised	Were stimuli randomised for each participant?
Design	Presentation following a block design, event-related design, or other
Contrast(s)	Primary contrasts as stated by the papers, i.e. the primary research focus
Task	The task participants had to do during the experiment(s)
Participants	Data regarding participants: Participants’ awareness: Were participants aware of the purposes of the studies, i.e. were they informed about the focus on figurative language? Clinical group: 0 = healthy participants only; all clinical groups are entered with a short description. # of participants: total number of participants. Age min, max, avg: Minimum, maximum, and average age of participants. A…
Definitions & differentiation	Definitions and distinctions made in the introduction, theoretical background, and methods sections of the papers
Theoretical Background	Theoretical foundations described in the introduction, theoretical background, and methods sections of the papers
Comments	Any relevant additional information
Other subtypes
Contains 63 papers on figurative subtypes other than metaphor and idiom. May serve as a basis for future reviews. Data are ID, authors, title, year, journal, figurative subtype(s) examined, and neuro-measurement method.

## Sheet: All Papers
Data					Methods		Subtypes		Language
ID Code	Author(s)	Title	Year	Journal	Method 1	Method 2	Fig. mean 1	Fig. mean 2	Language Stim.
Adamczyk2021	Adamczyk, Przemysław; Jáni, Martin; Ligeza, Tomasz S.; Płonka, Olga; Błądziński, Piotr; Wyczesany, Miroslaw	On the Role of Bilateral Brain Hypofunction and Abnormal Lateralization of Cortical Information Flow as Neural Underpinnings of Conventional Metaphor Processing Impairment in Schizophrenia: an fMRI and EEG Study	2021	Brain Topography	fMRI	EEG	Metaphor		Polish
Ahrens2007	Ahrens, Kathleen; Liu, Ho-Ling; Lee, Chia-Ying; Gong, Shu-Ping; Fang, Shin-Yi; Hsu, Yuan-Yu	Functional MRI of conventional and anomalous metaphors in Mandarin Chinese.	2007	Brain and language	fMRI		Metaphor		Chinese (Mandarin)
Akimoto2014	Akimoto, Yoritaka; Sugiura, Motoaki; Yomogida, Yukihito; Miyauchi, Carlos Makoto; Miyazawa, Shiho; Kawashima, Ryuta	Irony comprehension: social conceptual knowledge and emotional response.	2014	Human brain mapping	fMRI		Irony		TBD
Akimoto2017	Akimoto, Yoritaka; Takahashi, Hidetoshi; Gunji, Atsuko; Kaneko, Yuu; Asano, Michiko; Matsuo, Junko; Ota, Miho; Kunugi, Hiroshi; Hanakawa, Takashi; Mazuka, Reiko; Kamio, Yoko	Alpha band event-related desynchronization underlying social situational context processing during irony comprehension: A magnetoencephalography source localization study.	2017	Brain and language	fMRI		Irony		TBD
Amenta2010	Amenta, Simona; Balconi, Michela	Comprehension of irony in social situations: new evidences from P200 and “pragmatic-semantic” P600 ERP effects.	2010	Journal of the International Neuropsychological Society	EEG		Irony		TBD
Arzouan2007	Arzouan, Yossi; Goldstein, Abraham; Faust, Miriam	Brainwaves are stethoscopes: ERP correlates of novel metaphor comprehension.	2007	Brain research	EEG		Metaphor		Hebrew
Arzouan2007a	Arzouan, Y.; Goldstein, A.; Faust, M.	Dynamics of hemispheric activity during metaphor comprehension: Electrophysiological measures	2007	Neuroimage	EEG		Metaphor		Hebrew
Arzouan2011	Arzouan, Yossi; Solomon, Sorin; Faust, Miriam; Goldstein, Abraham	Big words, halved brains and small worlds: complex brain networks of figurative language comprehension.	2011	PloS one	EEG		Metaphor		Hebrew
AzizZadeh2006	Aziz-Zadeh, Lisa; Wilson, Stephen M.; Rizzolatti, Giacomo; Iacoboni, Marco	Congruent Embodied Representations for Visually Presented Actions and Linguistic Phrases Describing Actions	2006	Current Biology	fMRI		Metaphor	(Idiom)	English
Bambini2011	Bambini, Valentina; Gentili, Claudio; Ricciardi, Emiliano; Bertinetto, Pier Marco; Pietrini, Pietro	Decomposing metaphor processing at the cognitive and neural level through functional magnetic resonance imaging.	2011	Journal of the international neuropsychological society	fMRI		Metaphor		Italian
Bambini2016	Bambini, Valentina; Bertini, Chiara; Schaeken, Walter; Stella, Alessandra; Di Russo, Francesco	Disentangling Metaphor from Context: An ERP Study.	2016	Frontiers in psychology	EEG		Metaphor		Italian
Baptista2018	Baptista, Nathalia Ishikawa; Manfredi, Mirella; Boggio, Paulo Sérgio	Medial prefrontal cortex stimulation modulates irony processing as indexed by the N400.	2018	Social neuroscience	EEG		Irony		TBD
Beaty2017	Beaty, Roger E.; Silvia, Paul J.; Benedek, Mathias	Brain networks underlying novel metaphor production.	2017	Brain and cognition	fMRI		Metaphor		NA (likely English, otherwise German)
Benedek2014	Benedek, Mathias; Beaty, Roger; Jauk, Emanuel; Koschutnig, Karl; Fink, Andreas; Silvia, Paul J.; Dunst, Beate; Neubauer, Aljoscha C.	Creating metaphors: the neural basis of figurative language production.	2014	NeuroImage	fMRI		Metaphor		NA (likely German, otherwise English)
Bianchi2019	Bianchi, Bruno; Shalom, Diego E.; Kamienkowski, Juan E.	Predicting Known Sentences: Neural Basis of Proverb Reading Using Non-parametric Statistical Testing and Mixed-Effects Models.	2019	Frontiers in human neuroscience	EEG		Proverb		TBD
Bo2020	Bo, Yang; Jing, Bian; Hui, Zhang	ERP Study on the Cognitive Processing Mechanism of Chinese Verbal Irony	2020	Yuyan Kexue-Linguistic Sciences	EEG		Irony		TBD
Bohrn2012	Bohrn, Isabel C.; Altmann, Ulrike; Lubrich, Oliver; Menninghaus, Winfried; Jacobs, Arthur M.	Old proverbs in new skins - an FMRI study on defamiliarization	2012	Frontiers in psychology	fMRI		Proverb		TBD
Bosco2017	Bosco, Francesca M.; Parola, Alberto; Valentini, Maria C.; Morese, Rosalba	Neural correlates underlying the comprehension of deceitful and ironic communicative intentions.	2017	Cortex	fMRI		Irony		TBD
Bottini1994	Bottini, Gabriella; Corcoran, Rhiannon; Sterzi, Roberto; Paulesu, Eraldo; Schenone, Pietro; Scarpa, Pina; Frackowiak, Richard S. J.; Frith, D.	The Role of the Right-hemisphere in the Interpretation of Figurative Aspects of Language - a Positron Emission Tomography Activation Study	1994	Brain	PET		Metaphor		English
Boulenger2009	Boulenger, V.; Hauk, O.; Pulvermuller, F.	Grasping Ideas with the Motor System: Semantic Somatotopy in Idiom Comprehension	2009	Cerebral Cortex	fMRI		Idiom	(Metaphor)	English
Boulenger2012	Boulenger, V.; Shtyrov, Y.; Pulvermuller, F.	When do you grasp the idea? MEG evidence for instantaneous idiom understanding	2012	Neuroimage	MEG		Idiom		English
Caffarra2019	Caffarra, S.; Haeri, A. M.; Michell, E.; Martin, C. D.	When is irony influenced by communicative constraints? ERP evidence supporting interactive models	2019	European Journal of Neuroscience	EEG		Irony		TBD
Caillies2019	Caillies, S.; Gobin, P.; Obert, A.; Terrien, S.; Coutte, A.; Iakimova, G.; Besche-Richard, C.	Asymmetry of affect in verbal irony understanding: What about the N400 and P600 components?	2019	Journal of Neurolinguistics	EEG		Irony		TBD
Canal2017	Canal, P.; Pesciarelli, F.; Vespignani, F.; Molinaro, N.; Cacciari, C.	Basic Composition and Enriched Integration in Idiom Processing: An EEG Study	2017	Journal of Experimental Psychology- Learning, Memory, and Cognition	EEG		Idiom		Italian
Cardillo2012	Cardillo, E. R.; Watson, C. E.; Schmidt, G. L.; Kranjec, A.; Chatterjee, A.	From novel to familiar: Tuning the brain for metaphors	2012	Neuroimage	fMRI		Metaphor		English
Chen2008	Chen, Evan; Widick, Page; Chatterjee, Anjan	Functional-anatomical organization of predicate metaphor processing.	2008	Brain and language	fMRI		Metaphor		English
Chouinard2017	Chouinard, Brea; Volden, Joanne; Cribben, Ivor; Cummine, Jacqueline	Neurological evaluation of the selection stage of metaphor comprehension in individuals with and without autism spectrum disorder.	2017	Neuroscience	fMRI		Metaphor		English
Citron2016	Citron, F. M. M.; Gusten, J.; Michaelis, N.; Goldberg, A. E.	Conventional metaphors in longer passages evoke affective brain response	2016	Neuroimage	fMRI		Metaphor		German
Citron2019	Citron, Francesca M. M.; Cacciari, Cristina; Funcke, Jakob M.; Hsu, Chun-Ting; Jacobs, Arthur M.	Idiomatic expressions evoke stronger emotional responses in the brain than literal sentences.	2019	Neuropsychologia	fMRI		Idiom		German
Citron2020	Citron, F. M. M.; Michaelis, N.; Goldberg, A. E.	Metaphorical language processing and amygdala activation in L1 and L2	2020	Neuropsychologia	fMRI		Metaphor		German
Colich2012	Colich, Natalie L.; Wang, Audrey-Ting; Rudie, Jeffrey D.; Hernandez, Leanna M.; Bookheimer, Susan Y.; Dapretto, Mirella	Atypical neural processing of ironic and sincere remarks in children and adolescents with autism spectrum disorders	2012	Metaphor and symbol	fMRI		Irony		TBD
Cornejol2007	Cornejol, Carlos; Simonetti, Franco; Aldunate, Nerea; Ibáñez, Agustín; López, Vladimir; Melloni, Lucía	Electrophysiological evidence of different interpretative strategies in irony comprehension.	2007	Journal of psycholinguistic research	EEG		Irony		TBD
Coulson2002	Coulson, Seana; Van Petten, Cyma	Conceptual integration and metaphor: an event-related potential study.	2002	Memory & cognition	EEG		Metaphor		English
Coulson2007	Coulson, S.; Van Petten, C.	A special role for the right hemisphere in metaphor comprehension? ERP evidence from hemifield presentation	2007	Brain Research	EEG	DVF	Metaphor		English
Couto2020	Couto, Tania Alexandra; Xu, Shiyang; da Silva, Paulo Armada; Wu, Chenggang; Neergaard, Karl; Wang, Meng-Yun; Zhang, Juan; Xiang, Yutao; Yuan, Zhen	Effective Connectivity Study Guiding the Neuromodulation Intervention in Figurative Language Comprehension Using Optical Neuroimaging	2020	Neural Plasticity	fNIRS		Metaphor		Chinese
Deckert2021	Deckert, Matthias; Schmoeger, Michaela; Geist, Max; Wertgen, Sarah; Willinger, Ulrike	Electrophysiological correlates of conventional metaphor, irony, and literal language processing? An event-related potentials and eLORETA study	2021	Brain and Language	EEG		Metaphor	Irony	German
DeGrauwe2010	De Grauwe, S.; Swain, A.; Holcomb, P. J.; Ditman, T.; Kuperberg, G. R.	Electrophysiological insights into the processing of nominal metaphors	2010	Neuropsychologia	EEG		Metaphor		English
DelGoleto2016	Del Goleto, Sarah; Kostova, Milena; Blanchet, Alain	Impaired context processing during irony comprehension in schizotypy: An ERPs study.	2016	International Journal of Psychophysiology	EEG		Irony		TBD
Desai2011	Desai, R. H.; Binder, J. R.; Conant, L. L.; Mano, Q. R.; Seidenberg, M. S.	The Neural Career of Sensory-motor Metaphors	2011	Journal of Cognitive Neuroscience	fMRI		Metaphor		English
Desai2013	Desai, R. H.; Conant, L. L.; Binder, J. R.; Park, H.; Seidenberg, M. S.	A piece of the action: Modulation of sensory-motor regions by action idioms and metaphors	2013	Neuroimage	fMRI		Metaphor	Idiom	English
Diaz2011	Diaz, M. T.; Barrett, K. T.; Hogstrom, L. J.	The influence of sentence novelty and figurativeness on brain activity	2011	Neuropsychologia	fMRI		Metaphor		English
Diaz2011a	Diaz, M. T.; Hogstrom, L. J.	The Influence of Context on Hemispheric Recruitment during Metaphor Processing	2011	Journal of Cognitive Neuroscience	fMRI		Metaphor		English
Eviatar2006	Eviatar, Zohar; Just, Marcel Adam	Brain correlates of discourse processing: an fMRI investigation of irony and conventional metaphor comprehension.	2006	Neuropsychologia	fMRI		Metaphor	Irony	English
Ferretti2007	Ferretti, Todd R.; Schwint, Christopher A.; Katz, Albert N.	Electrophysiological and behavioral measures of the influence of literal and figurative contextual constraints on proverb comprehension.	2007	Neuropsychologia	EEG		Proverb		TBD
Ferretti2020	Ferretti, Todd R.; Katz, Albert N.; Schwint, Christopher A.; Patterson, Courtney; Pradzynski, Dagna	How discourse constraints influence neurolinguistic mechanisms during the comprehension of proverbs.	2020	Cognitive, Affective & Behavioral Neuroscience	EEG		Proverb		TBD
Ferretti2021	Ferretti, Todd R.; Hall, Deanna C.; Mansour, Fadi	Interpreting Pragmatic Markers Following Proverbs	2021	Canadian Journal Of Experimental Psychology	EEG		Proverb		TBD
Filik2014	Filik, R.; Leuthold, H.; Wallington, K.; Page, J.	Testing Theories of Irony Processing Using Eye-Tracking and ERPs	2014	Journal of Experimental Psychology - Learning, Memory, and Cognition	EEG		Irony		TBD
Filik2019	Filik, Ruth; Ţurcan, Alexandra; Ralph-Nearman, Christina; Pitiot, Alain	What is the difference between irony and sarcasm? An fMRI study.	2019	Cortex	fMRI		Irony	Sarcasm	TBD
Fondevila2016	Fondevila, Sabela; Aristei, Sabrina; Sommer, Werner; Jiménez-Ortega, Laura; Casado, Pilar; Martín-Loeches, Manuel	Counterintuitive Religious Ideas and Metaphoric Thinking: An Event-Related Brain Potential Study.	2016	Cognitive science	EEG		Metaphor		Spanish
Forgacs2012	Forgacs, B.; Bohrn, I.; Baudewig, J.; Hofmann, M. J.; Pleh, C.; Jacobs, A. M.	Neural correlates of combinatorial semantic processing of literal and figurative noun noun compound words	2012	Cognitive science	fMRI		Metaphor		German
Forgacs2015	Forgács, Bálint; Bardolph, Megan D.; Amsel, Ben D.; DeLong, Katherine A.; Kutas, Marta	Metaphors are physical and abstract: ERPs to metaphorically modified nouns resemble ERPs to abstract language.	2015	Neuroimage	EEG		Metaphor		English
Forgacs2020	Forgacs, Balint	An Electrophysiological Abstractness Effect for Metaphorical Meaning Making	2020	eNeuro	EEG		Metaphor		French
Gagnepain2017	Gagnepain, P.; Fauvel, B.; Desgranges, B.; Gaubert, M.; Viader, F.; Eustache, F.; Groussard, M.; Platel, H.	Musical Expertise Increases Top-Down Modulation Over Hippocampal Activation during Familiarity Decisions	2017	Frontiers in Human Neuroscience	fMRI		Proverb		TBD
Gibson2016	Gibson, Linzi; Atchley, Ruth Ann; Voyer, Daniel; Diener, Un So; Gregersen, Sabrina	Detection of sarcastic speech: The role of the right hemisphere in ambiguity resolution.	2016	Laterality	EEG		Sarcasm		TBD
Goldstein2012	Goldstein, A.; Arzouan, Y.; Faust, M.	Killing a novel metaphor and reviving a dead one: ERP correlates of metaphor conventionalization	2012	Brain and Language	EEG		Metaphor		Hebrew
Green2006	Green, Adam E.; Fugelsang, Jonathan A.; Kraemer, David J. M.; Shamosh, Noah A.; Dunbar, Kevin N.	Frontopolar cortex mediates abstract integration in analogy	2006	Brain Research	fMRI		Analogy		TBD
Green2010	Green, Adam E.; Kraemer, David J. M.; Fugelsang, Jonathan A.; Gray, Jeremy R.; Dunbar, Kevin N.	Connecting Long Distance: Semantic Distance in Analogical Reasoning Modulates Frontopolar Cortex Activity	2010	Cerebral Cortex	fMRI		Analogy		TBD
Groussard2010	Groussard, M.; Viader, F.; Hubert, V.; Landeau, B.; Abbas, A.; Desgranges, B.; Eustache, F.; Platel, H.	Musical and verbal semantic memory: Two distinct neural networks?	2010	Neuroimage	PET		Proverb		TBD
Hartung2020	Hartung, Franziska; Kenett, Yoed N.; Cardillo, Eileen R.; Humphries, Stacey; Klooster, Nathaniel; Chatterjee, Anjan	Context matters: Novel metaphors in supportive and non-supportive contexts.	2020	NeuroImage	fMRI		Metaphor		English
Herold2017	Herold, Róbert; Varga, Eszter; Hajnal, András; Hamvas, Edina; Berecz, Hajnalka; Tóth, Borbála; Tényi, Tamás	Altered Neural Activity during Irony Comprehension in Unaffected First-Degree Relatives of Schizophrenia Patients-An fMRI Study.	2017	Frontiers in psychology	fMRI		Irony		TBD
Hillert2009	Hillert, Dieter G.; Buračas, Giedrius T.	The neural substrates of spoken idiom comprehension	2009	Language and Cognitive Processes	fMRI		Idiom		English
Iakimova2005	Iakimova, Galina; Passerieux, Christine; Laurent, Jean-Paul; Hardy-Bayle, Marie-Christine	ERPs of metaphoric, literal, and incongruous semantic processing in schizophrenia	2005	Psychophysiology	EEG		Metaphor		French
Ibanez2010	Ibáñez, Agustín; Manes, Facundo; Escobar, Josefina; Trujillo, Natalia; Andreucci, Paola; Hurtado, Esteban	Gesture influences the processing of figurative language in non-native speakers: ERP evidence.	2010	Neuroscience letters	EEG		Metaphor		German
Ibanez2011	Ibanez, A.; Toro, P.; Cornejo, C.; Hurquina, H.; Manes, F.; Weisbrod, M.; Schroder, J.	High contextual sensitivity of metaphorical expressions and gesture blending: A video event-related potential design	2011	Psychiatry Research - Neuroimaging	EEG		Metaphor		German
Ji2020	Ji, Haojie; Qi, Senqing; Xu, Shiyang; Chen, Jinxin; Dai, David Yun; Li, Yadan; Hu, Weiping	The role of animacy in metaphor processing of Mandarin Chinese: an Event-Related Potential (ERP) study	2020	Journal of Neurolinguistics	EEG		Metaphor		Chinese
Jonczyk2020	Jończyk, Rafal; Kremer, Gül E.; Siddique, Zahed; van Hell, Janet G.	Engineering creativity: Prior experience modulates electrophysiological responses to novel metaphors.	2020	Psychophysiology	EEG		Metaphor		English
Joue2018	Joue, Gina; Boven, Linda; Willmes, Klaus; Evola, Vito; Demenescu, Liliana R.; Hassemer, Julius; Mittelberg, Irene; Mathiak, Klaus; Schneider, Frank; Habel, Ute	Handling or being the concept: An fMRI study on metonymy representations in coverbal gestures.	2018	Neuropsychologia	fMRI		Metonymy		TBD
Joue2020	Joue, Gina; Boven, Linda; Willmes, Klaus; Evola, Vito; Demenescu, Liliana R.; Hassemer, Julius; Mittelberg, Irene; Mathiak, Klaus; Schneider, Frank; Habel, Ute	Metaphor processing is supramodal semantic processing: the role of the bilateral lateral temporal regions in multimodal communication	2020	Brain and Language	fMRI		Metaphor		German
Kana2012a	Kana, Rajesh K.; Wadsworth, Heather M.	"The archeologist's career ended in ruins": hemispheric differences in pun comprehension in autism.	2012	NeuroImage	fMRI		Pun	(Metaphor)	TBD
Kazmerski2003	Kazmerski, Victoria A.; Blasko, Dawn G.; Dessalegn, Banchiamlack G.	ERP and behavioral evidence of individual differences in metaphor comprehension.	2003	Memory & cognition	EEG		Metaphor		English
Kessler2020	Kessler, Ruth; Weber, Andrea; Friedrich, Claudia K.	Activation of Literal Word Meanings in Idioms: Evidence from Eye-tracking and ERP Experiments.	2020	Language and speech	EEG		Idiom		German
Kim2018	Kim, Namwook; Choi, Uk Su; Ha, Sungji; Lee, Seul Bee; Song, Seung Ha; Song, Dong Ho; Cheon, Keun Ah	Aberrant Neural Activation Underlying Idiom Comprehension in Korean Children with High Functioning Autism Spectrum Disorder.	2018	Yonsei medical journal	fMRI		Idiom		Korean
Kircher2007	Kircher, T. T. J.; Leube, D. T.; Erb, M.; Grodd, W.; Rap, A. M.	Neural correlates of metaphor processing in schizophrenia	2007	Brain	fMRI		Metaphor		German
Kircher2009	Kircher, Tilo; Straube, Benjamin; Leube, Dirk; Weis, Susanne; Sachs, Olga; Willmes, Klaus; Konrad, Kerstin; Green, Antonia	Neural interaction of speech and gesture: differential activations of metaphoric co-verbal gestures	2009	Neuroimage	fMRI		Metaphor		German
Klepousniotou2014	Klepousniotou, Ekaterini; Gracco, Vincent L.; Pike, G. Bruce	Pathways to lexical ambiguity: fMRI evidence for bilateral fronto-parietal involvement in language processing.	2014	Brain and language	fMRI		Metaphor		English
Lacey2012	Lacey, S.; Stilla, R.; Sathian, K.	Metaphorically feeling: Comprehending textural metaphors activates somatosensory cortex	2012	Brain and language	fMRI		Metaphor		English
Lacey2017	Lacey, Simon; Stilla, Randall; Deshpande, Gopikrishna; Zhao, Sinan; Stephens, Careese; McCormick, Kelly; Kemmerer, David; Sathian, K.	Engagement of the left extrastriate body area during body-part metaphor comprehension.	2017	Brain and Language	fMRI		Metaphor		English
Lachaud2013	Lachaud, C. M.	Conceptual metaphors and embodied cognition: EEG coherence reveals brain activity differences between primary and complex conceptual metaphors during comprehension	2013	Cognitive Systems Research	EEG		Metaphor		Norwegian
Lai2009	Lai, V. T.; Curran, T.; Menn, L.	Comprehending conventional and novel metaphors: An ERP study	2009	Cognitive Systems Research	EEG		Metaphor		English
Lai2013	Lai, V. T.; Curran, T.	ERP evidence for conceptual mappings and comparison processes during the comprehension of conventional and novel metaphors	2013	Brain Research	EEG		Metaphor	Simile	English
Lai2015	Lai, Vicky T.; van Dam, Wessel; Conant, Lisa L.; Binder, Jeffrey R.; Desai, Rutvik H.	Familiarity differentially affects right hemisphere contributions to processing metaphors and literals.	2015	Frontiers in human neuroscience	fMRI		Metaphor		English
Lai2016	Lai, Vicky T.; Desai, Rutvik H.	The grounding of temporal metaphors.	2016	Cortex	fMRI		Metaphor		English
Lai2019	Lai, Vicky T.; Howerton, Olivia; Desai, Rutvik H.	Concrete processing of action metaphors: Evidence from ERP.	2019	Brain research	EEG		Metaphor		English
Laurent2006	Laurent, Jean-Paul; Denhières, Guy; Passerieux, Christine; Iakimova, Galina; Hardy-Baylé, Marie-Christine	On understanding idiomatic language: The salience hypothesis assessed by ERPs	2006	Brain Research	EEG		Idiom		French
Lauro2008	Lauro, L. J. R.; Tettamanti, M.; Cappa, S. F.; Papagno, C.	Idiom comprehension: A prefrontal task?	2008	Cerebral Cortex	fMRI		Idiom		Italian
Lee2006	Lee, S. S.; Dapretto, M.	Metaphorical vs. literal word meanings: fMRI evidence against a selective role of the right hemisphere	2006	Neuroimage	fMRI		Metaphor		English
Li2020	Li, Xueqiao; Pesonen, Janne; Haimi, Elina; Wang, Huili; Astikainen, Piia	Electrical brain activity and facial electromyography responses to irony in dysphoric and non-dysphoric participants	2020	Brain And Language	EEG	EMG	Irony		TBD
Lorusso2015	Lorusso, Maria Luisa; Burigo, Michele; Borsa, Virginia; Molteni, Massimo	Processing sentences with literal versus figurative use of verbs: an ERP study with children with language impairments, nonverbal impairments, and typical development	2015	Behavioural neurology	EEG		Metaphor	Idiom	Italian
Lu2012	Lu, A. T.; Zhang, J. X.	Event-related potential evidence for the early activation of literal meaning during comprehension of conventional lexical metaphors	2012	Neuropsychologia	EEG		Metaphor		Chinese (Mandarin)
Luo2003	Luo, Qian; Perry, Conrad; Peng, Danling; Jin, Zhen; Xu, Duo; Ding, Guosheng; Xu, Shiyong	The neural substrate of analogical reasoning: an fMRI study	2003	Cognitive Brain Research	fMRI		Analogy		TBD
Ma2016	Ma, Qingguo; Hu, Linfeng; Xiao, Can; Bian, Jun; Jin, Jia; Wang, Qiuzhen	Neural correlates of multimodal metaphor comprehension: Evidence from event-related potentials and time-frequency decompositions.	2016	International Journal of Psychophysiology	EEG		Metaphor		Chinese
Mashal2005	Mashal, N.; Faust, M.; Hendler, T.	The role of the right hemisphere in processing nonsalient metaphorical meanings: Application of Principal Components Analysis to fMRI data	2005	Neuropsychologia	fMRI		Metaphor		Hebrew
Mashal2007	Mashal, N.; Faust, M.; Hendler, T.; Jung-Beeman, M.	An fMRI investigation of the neural correlates underlying the processing of novel metaphoric expressions	2007	Brain and Language	fMRI		Metaphor		Hebrew
Mashal2008	Mashal, N.; Faust, M.; Hendler, T.; Jung-Beeman, M.	An fMRI investigation of the neural correlates underlying the processing of novel metaphoric expressions	2008	Cortex	fMRI		Idiom		Hebrew
Mashal2009	Mashal, Nira; Faust, Miriam; Hendler, Talma; Jung-Beeman, Mark	An fMRI study of processing novel metaphoric sentences	2009	Laterality	fMRI		Metaphor		Hebrew
Mashal2013	Mashal, N.; Vishne, T.; Laor, N.; Titone, D.	Enhanced left frontal involvement during novel metaphor comprehension in schizophrenia: evidence from functional neuroimaging.	2013	Laterality	fMRI		Metaphor		Hebrew
Mashal2014	Mashal, Nira; Vishne, Tali; Laor, Nathaniel	The role of the precuneus in metaphor comprehension: evidence from an fMRI study in people with schizophrenia and healthy participants.	2014	Brain and language	fMRI		Metaphor		Hebrew
Matsui2016	Matsui, Tomoko; Nakamura, Tagiru; Utsumi, Akira; Sasaki, Akihiro T.; Koike, Takahiko; Yoshida, Yumiko; Harada, Tokiko; Tanabe, Hiroki C.; Sadato, Norihiro	The role of prosody and context in sarcasm comprehension: Behavioral and fMRI evidence.	2016	Neuropsychologia	fMRI		Sarcasm		TBD
MejiaConstain2010	Mejía-Constaín, Beatriz; Monchi, Oury; Walter, Nathalie; Arsenault, Marianne; Senhadji, Nouredinne; Joanette, Y.	When metaphors go literally beyond their territories: the impact of age on figurative language	2010	Ital. J. Linguist	fMRI		Metaphor		French
Morid2021	Morid, Mahsa; Bachar, Nadia; Sabourin, Laura	Capturing the multi-determined nature of idiom processing using ERPs	2021	Canadian Journal of Experimental Psychology	EEG		Idiom		English
Nagels2013	Nagels, Arne; Kauschke, Christina; Schrauf, Judith; Whitney, Carin; Straube, Benjamin; Kircher, Tilo	Neural substrates of figurative language during natural speech perception: an fMRI study.	2013	Frontiers in Behavioral Neuroscience	fMRI		Simile		TBD
Obert2014	Obert, A.; Gierski, F.; Calmus, A.; Portefaix, C.; Declercq, C.; Pierot, L.; Caillies, S.	Differential bilateral involvement of the parietal gyrus during predicative metaphor processing: An auditory fMRI study	2014	Brain and Language	fMRI		Metaphor		French
Obert2016	Obert, Alexandre; Gierski, Fabien; Calmus, Arnaud; Flucher, Aurélie; Portefaix, Christophe; Pierot, Laurent; Kaladjian, Arthur; Caillies, Stéphanie	Neural Correlates of Contrast and Humor: Processing Common Features of Verbal Irony.	2016	Brain and Language	fMRI		Irony		TBD
Ojha2019	Ojha, Amitash; Ervas, Francesca; Gola, Elisabetta; Indurkhya, Bipin	Similarities and Differences between Verbal and Visual Metaphor Processing: an EEG Study	2019	Multimodal Communication	EEG		Metaphor		NA (English or Japanese)
Pfeifer2021	Pfeifer, Valeria A.; Lai, Vicky T.	The Comprehension of Irony in High and Low Emotional Contexts	2021	Canadian Journal Of Experimental Psychology	EEG		Irony		TBD
Pinango2017	Piñango, Maria M.; Zhang, Muye; Foster-Hanson, Emily; Negishi, Michiro; Lacadie, Cheryl; Constable, R. Todd	Metonymy as Referential Dependency: Psycholinguistic and Neurolinguistic Arguments for a Unified Linguistic Treatment.	2017	Cognitive science	EEG	fMRI	Metonymy		TBD
Pomp2018	Pomp, Jennifer; Bestgen, Anne-Kathrin; Schulze, Patrick; Müller, Christina J.; Citron, Francesca M. M.; Suchan, Boris; Kuchinke, Lars	Lexical olfaction recruits olfactory orbitofrontal cortex in metaphorical and literal contexts.	2018	Brain and language	fMRI		Metaphor		German
Poppenk2012	Poppenk, J.; Norman, K. A.	Mechanisms supporting superior source memory for familiar items: A multi-voxel pattern analysis study	2012	Brain and language	fMRI		Proverb		TBD
Poppenk2016	Poppenk, J.; McIntosh, A. R.; Moscovitch, M.	fMRI evidence of equivalent neural suppression by repetition and prior knowledge	2016	Neuropsychologia	fMRI		Proverb		TBD
Prat2012	Prat, C. S.; Mason, R. A.; Just, M. A.	An fMRI Investigation of Analogical Mapping in Metaphor Comprehension: The Influence of Context and Individual Cognitive Capacities on Processing Demands	2012	Journal of Experimental Psychology - Learning, Memory, and Cognition	fMRI		Metaphor	Irony	English
Proverbio2009	Proverbio, A. M.; Crotti, N.; Zani, A.; Adorni, R.	The role of left and right hemispheres in the comprehension of idiomatic language: an electrical neuroimaging study	2009	BMC Neuroscience	EEG		Idiom	(Metaphor)	Italian
Pynte1996	Pynte, Joel; Besson, Mireille; Robichon, Fabrice-Henri; Poli, Jézabel	The time-course of metaphor comprehension: An event-related potential study	1996	Brain and language	EEG		Metaphor		French
Raposo2009	Raposo, Ana; Moss, Helen E.; Stamatakis, Emmanuel A.; Tyler, Lorraine K.	Modulation of motor and premotor cortices by actions, action words and action sentences	2009	Neuropsychologia	fMRI		Idiom		English
Rapp2004	Rapp, A. M.; Leube, D. T.; Erb, M.; Grodd, W.; Kircher, T. T. J.	Neural correlates of metaphor processing	2004	Cognitive Brain Research	fMRI		Metaphor		German
Rapp2007	Rapp, A. M.; Leube, D. T.; Erb, M.; Grodd, W.; Kircher, T. T. J.	Neural correlates of metaphor processing	2007	Brain and Language	fMRI		Metaphor		German
Rapp2010	Rapp, A. M.; Mutschler, D. E.; Wild, B.; Erb, M.; Lengsfeld, I.; Saur, R.; Grodd, W.	Neural correlates of irony comprehension: the role of schizotypal personality traits.	2010	Brain and language	fMRI		Irony		TBD
Rapp2011	Rapp, Alexander M.; Erb, Michael; Grodd, Wolfgang; Bartels, Mathias; Markert, Katja	Neural correlates of metonymy resolution.	2011	Brain and language	fMRI		Metonymy		TBD
Rapp2013	Rapp, Alexander M.; Langohr, Karin; Mutschler, Dorothee E.; Klingberg, Stefan; Wild, Barbara; Erb, Michael	Isn't it ironic? Neural correlates of irony comprehension in schizophrenia.	2013	Brain and language	fMRI		Irony		TBD
Regel2010	Regel, S.; Coulson, S.; Gunter, T. C.	The communicative style of a speaker can affect language comprehension? ERP evidence from the comprehension of irony	2010	Brain Research	EEG		Irony		TBD
Regel2011	Regel, S.; Gunter, T. C.; Friederici, A. D.	Isn't It Ironic? An Electrophysiological Exploration of Figurative Language Processing	2011	Brain Research	EEG		Irony		TBD
Regel2014	Regel, Stefanie; Meyer, Lars; Gunter, Thomas C.	Distinguishing neurocognitive processes reflected by P600 effects: evidence from ERPs and neural oscillations.	2014	Brain Research	EEG		Irony		TBD
Regel2017	Regel, Stefanie; Gunter, Thomas C.	Don't Get Me Wrong: ERP Evidence from Cueing Communicative Intentions.	2017	PloS one	EEG		Irony		TBD
RomeroLauro2013	Romero Lauro, Leonor J.; Mattavelli, Giulia; Papagno, Costanza; Tettamanti, Marco	She runs, the road runs, my mind runs, bad blood runs between us: literal and figurative motion verbs: an fMRI study.	2013	NeuroImage	fMRI		Metaphor	Idiom	Italian
Rommers2013	Rommers, J.; Dijkstra, T.; Bastiaansen, M.	Context-dependent Semantic Processing in the Human Brain: Evidence from Idiom Comprehension	2013	Journal of Cognitive Neuroscience	EEG		Idiom		Dutch
Royal2015	Royal, Isabelle; Lidji, Pascale; Théoret, Hugo; Russo, Frank A.; Peretz, Isabelle	Excitability of the motor system: A transcranial magnetic stimulation study on singing and speaking.	2015	Neuropsychologia	TMS		Proverb		TBD
Rueschemeyer2007	Rüschemeyer, S. A.; Brass, M.; Friederici, A. D.	Comprehending prehending: Neural correlates of processing verbs with motor stems	2007	Journal of Cognitive Neuroscience	fMRI		Metaphor		German
Rutter2012	Rutter, Barbara; Kröger, Sören; Stark, Rudolf; Schweckendiek, Jan; Windmann, Sabine; Hermann, Christiane; Abraham, Anna	Can clouds dance? Neural correlates of passive conceptual expansion using a metaphor processing task: Implications for creative cognition.	2012	Brain and cognition	fMRI		Metaphor		German
Samur2015	Samur, Dalya; Lai, Vicky T.; Hagoort, Peter; Willems, Roel M.	Emotional context modulates embodied metaphor comprehension.	2015	Neuropsychologia	fMRI		Metaphor		Dutch
Schmidt2009	Schmidt, G. L.; Seger, C. A.	Neural correlates of metaphor processing: The roles of figurativeness, familiarity and difficulty	2009	Brain and Cognition	fMRI		Metaphor		English
SchmidtSnoek2015	Schmidt-Snoek, Gwenda L.; Drew, Ashley R.; Barile, Elizabeth C.; Agauas, Stephen J.	Auditory and motion metaphors have different scalp distributions: an ERP study.	2015	Frontiers in human neuroscience	EEG		Metaphor		English
Schneider2014	Schneider, Sabrina; Rapp, Alexander M.; Haeußinger, Florian B.; Ernst, Lena H.; Hamm, Friedrich; Fallgatter, Andreas J.; Ehlis, Ann-Christine	Beyond the N400: complementary access to early neural correlates of novel metaphor comprehension using combined electrophysiological and haemodynamic measurements.	2014	Cortex	EEG	NIRS	Metaphor		German
Schuil2013	Schuil, Karen D. I.; Smits, Marion; Zwaan, Rolf A.	Sentential context modulates the involvement of the motor cortex in action language processing: an FMRI study.	2013	Frontiers in human neuroscience	fMRI		(Metaphor)	(Idiom)	Dutch
Schumacher2013	Schumacher, Petra B.	When combinatorial processing results in reconceptualization: toward a new approach of compositionality.	2013	Frontiers in psychology	EEG		Metonymy		TBD
Shibata2007	Shibata, Midori; Abe, Jun-Ichi; Terao, Atsushi; Miyamoto, Tamaki	Neural mechanisms involved in the comprehension of metaphoric and literal sentences: an fMRI study.	2007	Brain research	fMRI		Metaphor		Japanese
Shibata2010	Shibata, M.; Toyomura, A.; Itoh, H.; Abe, J.	Neural substrates of irony comprehension: A functional MRI study	2010	Brain Research	fMRI		Irony		TBD
Shibata2012	Shibata, M.; Toyomura, A.; Motoyama, H.; Itoh, H.; Kawabata, Y.; Abe, J.	Does simile comprehension differ from metaphor comprehension? A functional MRI study	2012	Brain and Language	fMRI		Metaphor	Simile	Japanese
Solomon2017	Solomon, Sarah H.; Thompson-Schill, Sharon L.	Finding features, figuratively.	2017	Brain and language	fMRI		Metaphor		English
Sotillo2005	Sotillo, María; Carretié, Luis; Hinojosa, José A.; Tapia, Manuel; Mercado, Francisco; López-Martín, Sara; Albert, Jacobo	Neural activity associated with metaphor comprehension: spatial analysis.	2005	Neuroscience letters	EEG		Metaphor		Spanish
Spotorno2012	Spotorno, Nicola; Koun, Eric; Prado, Jérôme; Van Der Henst, Jean-Baptiste; Noveck, Ira A.	Neural evidence that utterance-processing entails mentalizing: the case of irony.	2012	Neuroscience letters	fMRI		Irony		TBD
Spotorno2013	Spotorno, Nicola; Cheylus, Anne; Van Der Henst, Jean-Baptiste; Noveck, Ira A.	What's behind a P600? Integration operations during irony processing.	2013	PloS one	EEG		Irony		TBD
Stemmer1996	Stemmer, B.; Hild, M.; Witzke, W.; Schonle, P. W.	Event-related potentials during auditory and visual proverb presentation in non-brain-damaged controls and brain-damaged individuals: Results of a pilot study	1996	Brain and Cognition	EEG		Proverb		TBD
Straube2011	Straube, Benjamin; Green, Antonia; Bromberger, Bianca; Kircher, Tilo	The differentiation of iconic and metaphoric gestures: Common and unique integration processes	2011	Human brain mapping	fMRI		Metaphor		German
Straube2013	Straube, Benjamin; Green, Antonia; Sass, Katharina; Kirner-Veselinovic, Andr{\'e}; Kircher, Tilo	Neural integration of speech and gesture in schizophrenia: evidence for differential processing of metaphoric gestures	2013	Human brain mapping	fMRI		Metaphor		German
Straube2014	Straube, B.; Green, A.; Sass, K.; Kircher, T.	Superior Temporal Sulcus Disconnectivity During Processing of Metaphoric Gestures in Schizophrenia	2014	Schizophrenia Bulletin	fMRI		Metaphor		German
Stringaris2006	Stringaris, A. K.; Medford, N.; Giora, R.; Giampletro, V. C.; Brammer, M. J.; David, A. S.	How metaphors influence semantic relatedness judgments: The role of the right frontal cortex	2006	Neuroimage	fMRI		Metaphor		English
Stringaris2007	Stringaris, A. K.; Medford, N. C.; Giampietro, V.; Brammer, M. J.; David, A. S.	Deriving meaning: Distinct neural mechanisms for metaphoric, literal, and non-meaningful sentences	2007	Brain and Language	fMRI		Metaphor		English
Subramaniam2012	Subramaniam, K.; Faust, M.; Beeman, M.; Mashal, N.	The Repetition Paradigm: Enhancement of novel metaphors and suppression of conventional metaphors in the left inferior parietal lobe	2012	Brain and Language	fMRI		Metaphor		English
Subramaniam2013	Subramaniam, Karuna; Beeman, Mark; Faust, Miriam; Mashal, Nira	Positively valenced stimuli facilitate creative novel metaphoric processes by enhancing medial prefrontal cortical activation.	2013	Frontiers in psychology	fMRI		Metaphor		English
Tang2017	Tang, X. M.; Qi, S. Q.; Jia, X. J.; Wang, B. T.; Ren, W.	Comprehension of scientific metaphors: Complementary processes revealed by ERP	2017	Journal of Neurolinguistics	EEG		Metaphor		Chinese
Tang2017a	Tang, X. M.; Qi, S. Q.; Wang, B. T.; Jia, X. J.; Ren, W.	The temporal dynamics underlying the comprehension of scientific metaphors and poetic metaphors	2017	Brain Research	EEG		Metaphor		Chinese
Tartter2002	Tartter, Vivien C.; Gomes, Hilary; Dubrovsky, Boris; Molholm, Sophie; Stewart, Rosemarie Vala	Novel metaphors appear anomalous at least momentarily: evidence from N400.	2002	Brain and language	EEG		Metaphor		English
Uchiyama2006	Uchiyama, H.; Seki, A.; Kageyama, H.; Saito, D. N.; Koeda, T.; Ohno, K.; Sadato, N.	Neural substrates of sarcasm: A functional magnetic-resonance imaging study	2006	Brain Research	fMRI		Sarcasm		TBD
Uchiyama2012	Uchiyama, Hitoshi T.; Saito, Daisuke N.; Tanabe, Hiroki C.; Harada, Tokiko; Seki, Ayumi; Ohno, Kousaku; Koeda, Tatsuya; Sadato, Norihiro	Distinction between the literal and intended meanings of sentences: a functional magnetic resonance imaging study of metaphor and sarcasm.	2012	Cortex	fMRI		Metaphor	Sarcasm	Japanese
Varga2013	Varga, E.; Simon, M.; Tenyi, T.; Schnell, Z.; Hajnal, A.; Orsi, G.; Doczi, T.; Komoly, S.; Janszky, J.; Furedi, R.; Hamvas, E.; Fekete, S.; Herold, R.	Irony comprehension and context processing in schizophrenia during remission - A functional MRI study	2013	Brain and Language	fMRI		Irony		TBD
Varga2015	Varga, Eszter; Herold, Róbert; Schnell, Zsuzsanna; Simon, Mária; Hajnal, András; Járai, Róbert; Fekete, Sándor; Tényi, Tamás	Good general cognitive skills on irony understanding in schizophrenia - an fMRi study	2015	Psychiatria Hungarica	fMRI		Irony		TBD
Vespignani2010	Vespignani, F.; Canal, P.; Molinaro, N.; Fonda, S.; Cacciari, C.	Predictive Mechanisms in Idiom Comprehension	2010	Journal of Cognitive Neuroscience	EEG		Idiom		Italian
Volle2010	Volle, E.; Gilbert, S. J.; Benoit, R. G.; Burgess, P. W.	Specialization of the Rostral Prefrontal Cortex for Distinct Analogy Processes	2010	Cerebral Cortex	fMRI		Analogy		TBD
Wakusawa2007	Wakusawa, K.; Sugiura, M.; Sassa, Y.; Jeong, H.; Horie, K.; Sato, S.; Yokoyama, H.; Tsuchiya, S.; Inuma, K.; Kawashima, R.	Comprehension of implicit meanings in social situations involving irony: A functional MRI study	2007	Neuroimage	fMRI		Irony		TBD
Wang2006	Wang, A. Ting; Lee, Susan S.; Sigman, Marian; Dapretto, Mirella	Developmental changes in the neural basis of interpreting communicative intent	2006	Social cognitive and affective neuroscience	fMRI		Irony		TBD
Wang2006a	Wang, A. T.; Lee, S. S.; Sigman, M.; Dapretto, M.	Neural basis of irony comprehension in children with autism: the role of prosody and context	2006	Brain	fMRI		Irony		TBD
Wang2007	Wang, A. T.; Lee, S. S.; Sigman, M.; Dapretto, M.	Neural basis of irony comprehension in children with autism: the role of prosody and context	2007	Archives of General Psychiatry	fMRI		Irony		TBD
Wang2021	Wang, Xiaolu; Wang, Yizhen; Tian, Wanning; Zheng, Wei; Chen, Xiaoli	The Roles of Familiarity and Context in Processing Chinese Xiehouyu: an ERP Study	2021	Journal of Psycholinguistic Research	EEG		Metaphor	Idiom	Chinese
Weiland2014	Weiland, Hanna; Bambini, Valentina; Schumacher, Petra B.	The role of literal meaning in figurative language comprehension: evidence from masked priming ERP.	2014	Frontiers in human neuroscience	EEG		Metaphor	Metonymy	German
WeilandBreckle2017	Weiland-Breckle, H.; Schumacher, P. B.	Artist-for-work metonymy Type clash or underspecification?	2017	Mental Lexicon	EEG		Metonymy		TBD
Weissman2018	Weissman, Benjamin; Tanner, Darren	A strong wink between verbal and emoji-based irony: How the brain processes ironic emojis during language comprehension.	2018	PloS one	EEG		Irony		TBD
Wickens2015	Wickens, Steven; Perry, Conrad	What Do You Mean by That?! An Electrophysiological Study of Emotional and Attitudinal Prosody.	2015	PloS one	EEG		Sarcasm		TBD
Williams2013	Williams, Diane L.; Cherkassky, Vladimir L.; Mason, Robert A.; Keller, Timothy A.; Minshew, Nancy J.; Just, Marcel Adam	Brain function differences in language processing in children and adults with autism.	2013	Autism research: official journal of the International Society for Autism Research	fMRI		Irony		TBD
Yang2009	Yang, F. G.; Edens, J.; Simpson, C.; Krawczyk, D. C.	Differences in task demands influence the hemispheric lateralization and neural correlates of metaphor	2009	Brain and Language	fMRI		Metaphor		English
Yang2010	Yang, F. G.; Fuller, J.; Khodaparast, N.; Krawczyk, D. C.	Figurative language processing after traumatic brain injury in adults: A preliminary study	2010	Neuropsychologia	fMRI		Metaphor		English
Yang2013	Yang, F. P. G.; Bradley, K.; Huq, M.; Wu, D. L.; Krawczyk, D. C.	Contextual effects on conceptual blending in metaphors: An event-related potential study	2013	Journal of Neurolinguistics	EEG		Metaphor		English
Yi2017	Yi, You Gyoung; Kim, Dae Yul; Shim, Woo Hyun; Oh, Joo Young; Kim, Sung Hyun; Kim, Ho Sung	Neural correlates of Korean proverb processing: A functional magnetic resonance imaging study.	2017	Experimental Brain Research	fMRI		Proverb		TBD
Yi2019	Yi, You Gyoung; Kim, Dae Yul; Shim, Woo Hyun; Oh, Joo Young; Kim, Ho Sung; Jung, Minji	Perilesional and homotopic area activation during proverb comprehension after stroke.	2019	Brain and behavior	fMRI		Proverb		TBD
Yurchenko2020	Yurchenko, Anna; Lopukhina, Anastasiya; Dragoy, Olga	Metaphor Is Between Metonymy and Homonymy: Evidence From Event-Related Potentials	2020	Frontiers in Psychology	EEG		Metaphor	Metonymy	Russian
Zane2018	Zane, Emily; Shafer, Valerie	Mixed metaphors: Electrophysiological brain responses to (un)expected concrete and abstract prepositional phrases.	2018	Brain research	EEG		Metaphor	(Idiom)	English
ZeevWolf2015	Zeev-Wolf, M.; Faust, M.; Levkovitz, Y.; Harpaz, Y.; Goldstein, A.	Magnetoencephalographic evidence of early right hemisphere overactivation during metaphor comprehension in schizophrenia	2015	Psychophysiology	MEG		Metaphor		Hebrew
Zempleni2007	Zempleni, M. Z.; Haverkort, M.; Renken, R.; Stowe, L. A.	Evidence for bilateral involvement in idiom comprehension: An fMRI study	2007	Neuroimage	fMRI		Idiom		Dutch
Zhang2013	Zhang, H.; Jiang, L.; Gu, J. X.; Yang, Y. M.	Electrophysiological insights into the processing of figurative two-part allegorical sayings	2013	Journal of Neurolinguistics	EEG		Allegory		TBD
Zhang2013a	Zhang, H.; Yang, Y. M.; Gu, J. X.; Ji, F.	ERP correlates of compositionality in Chinese idiom comprehension	2013	Journal of Neurolinguistics	EEG		Idiom		Chinese
Zhou2004	Zhou, S.; Zhou, W.; Chen, X.	Spatiotemporal analysis of ERP during chinese idiom comprehension.	2004	Brain topography	EEG		Idiom		Chinese

## Sheet: Metaphor + Idiom -  Analysis Ch
Data					Methods		Subtypes		Medium		Languages		Number			Length			Part of speech of figurative means							Position critical expression					Control factors
ID Code	Author(s)	Title	Year	Journal	Method 1	Method 2	Fig. mean 1	Fig. mean 2	Medium 1	Medium 2	Language Stim.	Mother tongue participants	Stimuli number	Number of critical (=figurative) stimuli	Stimulus kind	Min	Max	Mean	Only N	Only V	Only Adj	Mixed	Other	Stimuli source	Linguistic context	Beginning	Middle	End	Various	Stimulus = crit. expr.	Valence	Arousal	Familiarity	Syntactic complexity	Stimuli length	Part of speech	Tense	Frequency	Conventionality	(De)composability/ Transparency	Concreteness	Salience	Plausibility	Comprehensibility	Imageability	Figurativeness	Cloze probability	Other	Num. of factors controlled
Adamczyk2021	Adamczyk, Przemysław; Jáni, Martin; Ligeza, Tomasz S.; Płonka, Olga; Błądziński, Piotr; Wyczesany, Miroslaw	On the Role of Bilateral Brain Hypofunction and Abnormal Lateralization of Cortical Information Flow as Neural Underpinnings of Conventional Metaphor Processing Impairment in Schizophrenia: an fMRI and EEG Study	2021	Brain Topography	fMRI	EEG	Metaphor		Language		Polish	Polish	180	60	short stories	9 (words)	33 (words)	9.4 (words)	0	0	0	1	0	Adamczyk 2017, 2019	Short story	0	0	1	0	0	0	0	0	0	1	0	0	0	0	0	0	0	0	1	0	1	0	0	3
Ahrens2007	Ahrens, Kathleen; Liu, Ho-Ling; Lee, Chia-Ying; Gong, Shu-Ping; Fang, Shin-Yi; Hsu, Yuan-Yu	Functional MRI of conventional and anomalous metaphors in Mandarin Chinese.	2007	Brain and language	fMRI		Metaphor		Language		Chinese (Mandarin)	Chinese (Mandarin)	108	36	Sentences	11 (char, chin)	12 (char, chin)	11.4 (char, chin)	0	0	0	1	0	own creation	in single sentence	0	0	0	1	0	0	0	0	1	1	0	0	0	1 (s.c.)	0	0	0	0	1	0	0	0	0	4
Arzouan2007	Arzouan, Yossi; Goldstein, Abraham; Faust, Miriam	Brainwaves are stethoscopes: ERP correlates of novel metaphor comprehension.	2007	Brain research	EEG		Metaphor		Language		Hebrew	Hebrew	96 (Exp. 1) 96 (Exp. 2) 240 (Exp. 3)	48 (Exp. 1) 48 (Exp. 2) 120 (Exp. 3)	Word pairs	NA	NA	4.375 (char)	0	0	0	1	0	own creation, poetry texts	0	0	0	0	0	1	0	0	0	--	1	1	--	1	1 (bin, s.c.)	0	1	0	0	0	0	1 (bin, s.c)	--	0	5
Arzouan2007a	Arzouan, Y.; Goldstein, A.; Faust, M.	Dynamics of hemispheric activity during metaphor comprehension: Electrophysiological measures	2007	Neuroimage	EEG		Metaphor		Language		Hebrew	Hebrew	96	48	Word pairs	NA	NA	4.375 (char)	0	0	0	1	0	own creation, poetry texts	0	0	0	0	0	1	0	0	0	--	1	1	--	1	1 (bin, s.c.)	0	1	0	0	0	0	1 (bin, s.c)	--	0	5
Arzouan2011	Arzouan, Yossi; Solomon, Sorin; Faust, Miriam; Goldstein, Abraham	Big words, halved brains and small worlds: complex brain networks of figurative language comprehension.	2011	PloS one	EEG		Metaphor		Language		Hebrew	Hebrew	96	48	Word pairs	NA	NA	4.375 (char)	0	0	0	1	0	own creation, poetry texts (same as Arzouan2007)	0	0	0	0	0	1	0	0	0	1	1	1	--	1	1 (bin, s.c.)	0	1	0	0	0	0	1 (bin, s.c.)	--	0	7
AzizZadeh2006	Aziz-Zadeh, Lisa; Wilson, Stephen M.; Rizzolatti, Giacomo; Iacoboni, Marco	Congruent Embodied Representations for Visually Presented Actions and Linguistic Phrases Describing Actions	2006	Current Biology	fMRI		Metaphor	(Idiom)	Language	Video	English	NA	30	15	Phrases	NA	NA	NA	0	0	0	1	0	own creation	0	0	0	0	0	1	0	0	0	0	0	0	--	0	0	0	0	0	0	0	0	0	0	0	0
Bambini2011	Bambini, Valentina; Gentili, Claudio; Ricciardi, Emiliano; Bertinetto, Pier Marco; Pietrini, Pietro	Decomposing metaphor processing at the cognitive and neural level through functional magnetic resonance imaging.	2011	Journal of the international neuropsychological society	fMRI		Metaphor		Language		Italian	Italian	120	40	Sentence pairs	8 (words)	8 (words)	8 (words)	1	0	0	0	0	own creation	in sentence pairs	0	0	1	0	0	1	0	1	1	1	1	0	1	0	0	1	0	0	0	0	0	1	Countability of metaphor nouns	9
Bambini2016	Bambini, Valentina; Bertini, Chiara; Schaeken, Walter; Stella, Alessandra; Di Russo, Francesco	Disentangling Metaphor from Context: An ERP Study.	2016	Frontiers in psychology	EEG		Metaphor		Language		Italian	Italian	384	64	Sentence pairs	8 (words)	8 (words)	8 (words)	1	0	0	0	0	own creation (expansion of Bambini2011)	in sentence pairs	0	0	1	0	0	1 (s.c.)	0	1	1	1	1	0	1	0	0	1	0	0	0	0	0	1	Orthographic difficulty; non-idiomacity (s.c.)	10
Beaty2017	Beaty, Roger E.; Silvia, Paul J.; Benedek, Mathias	Brain networks underlying novel metaphor production.	2017	Brain and cognition	fMRI		Metaphor		Language		NA (likely English, otherwise German)	NA	48	24	Sentences	3 (words)	4 (words)	3,98 (words)	0	0	0	0	(production by participants)	Benedek, Beaty et al. (2014) (translated)	in single sentence	0	0	1	0	0	0	0	0	1	0	0	1	0	0	0	0	0	0	0	0	0	0	0	2
Benedek2014	Benedek, Mathias; Beaty, Roger; Jauk, Emanuel; Koschutnig, Karl; Fink, Andreas; Silvia, Paul J.; Dunst, Beate; Neubauer, Aljoscha C.	Creating metaphors: the neural basis of figurative language production.	2014	NeuroImage	fMRI		Metaphor		Language		NA (likely German, otherwise English)	German	48	24	Sentences	4 (words)	4 (words)	4 (words)	0	0	0	0	(production by participants)	partially own creation and Beaty&Silvia 2013; Chiappe&Chiappe 2007	in single sentence	0	0	1	0	0	0	0	0	1	0	0	1	0	0	0	0	0	0	0	0	0	0	0	2
Bottini1994	Bottini, Gabriella; Corcoran, Rhiannon; Sterzi, Roberto; Paulesu, Eraldo; Schenone, Pietro; Scarpa, Pina; Frackowiak, Richard S. J.; Frith, D.	The Role of the Right-hemisphere in the Interpretation of Figurative Aspects of Language - a Positron Emission Tomography Activation Study	1994	Brain	PET		Metaphor		Language		English	English	120	40	Sentences	5 (words)	13 (words)	NA	0	0	0	1	0	"The Book of Similes" (Baldwin and Paris 1982)	in single sentence	0	0	0	1	0	0	0	0	0	0	0	0	0	0	0	0	0	1	0	0	0	0	0	1
Boulenger2009	Boulenger, V.; Hauk, O.; Pulvermuller, F.	Grasping Ideas with the Motor System: Semantic Somatotopy in Idiom Comprehension	2009	Cerebral Cortex	fMRI		Idiom	(Metaphor)	Language		English	English	228	76	Sentences	3 (words)	7 (words)	NA	0	0	0	1	0	own creation	in single sentence	0	0	1	0	0	0	0	0	1	1	1	0	1	0	0	0	0	0	0	0	0	1	number of orthographic neighbours	6
Boulenger2012	Boulenger, V.; Shtyrov, Y.; Pulvermuller, F.	When do you grasp the idea? MEG evidence for instantaneous idiom understanding	2012	Neuroimage	MEG		Idiom		Language		English	English	152	76	Sentences	4 (words)	8 (words)	NA	0	0	0	1	0	Boulanger et al 2009	in single sentence	0	0	1	0	0	0	0	0	1	1	1	0	1	0	0	0	0	0	0	0	1	1	number of orthographic neighbours; arm-/leg-relatedness of action verbs	8
Canal2017	Canal, P.; Pesciarelli, F.; Vespignani, F.; Molinaro, N.; Cacciari, C.	Basic Composition and Enriched Integration in Idiom Processing: An EEG Study	2017	Journal of Experimental Psychology- Learning, Memory, and Cognition	EEG		Idiom		Language		Italian	Italian	210	90	Sentences	NA	NA	15.8 (char)	0	0	0	1	0	own creation	in single sentence	NA	NA	NA	NA	NA	0	0	1	1	1	1	0	0	0	1	0	0	0	0	0	1 (s.c.)	1	naturalness	8
Cardillo2012	Cardillo, E. R.; Watson, C. E.; Schmidt, G. L.; Kranjec, A.; Chatterjee, A.	From novel to familiar: Tuning the brain for metaphors	2012	Neuroimage	fMRI		Metaphor		Language		English	English	120	120	Sentences	NA	NA	32.8 (char, nominal) 38.5 (char, predicate) 6.2 (words, nominal) 6.6(words, predicate)	1	0	0	0	0	own creation (Cardillo 2010)	in single sentence	0	1 (predicate)	1 (nominal)	0	0	1	0	1	1	1	1	1	1	0	0	1	0	1	0	1	1	0	average time for valence judgement, number of content words; reading speed; naturalness	15
Chen2008	Chen, Evan; Widick, Page; Chatterjee, Anjan	Functional-anatomical organization of predicate metaphor processing.	2008	Brain and language	fMRI		Metaphor		Language		English	English	220	55	Sentences	5 (words)	7 (words)	6.1 (words)	0	1	0	0	0	own creation	in single sentence	0	1	0	0	0	0	0	1 (s.c)	1	1	1	1	1	0	0	1 (s.c)	0	1	0	1	1	0	naturalness	9
Chouinard2017	Chouinard, Brea; Volden, Joanne; Cribben, Ivor; Cummine, Jacqueline	Neurological evaluation of the selection stage of metaphor comprehension in individuals with and without autism spectrum disorder.	2017	Neuroscience	fMRI		Metaphor		Language		English	English	160	40	Sentences	4 (words)	4 (words)	4 (words)	1	0	0	0	0	own creation	in single sentence	0	0	1	0	0	0	0	1	1	1	1	1	1	0	0	0	0	0	0	1	0	0	meaning plurality; literality	9
Citron2016	Citron, F. M. M.; Gusten, J.; Michaelis, N.; Goldberg, A. E.	Conventional metaphors in longer passages evoke affective brain response	2016	Neuroimage	fMRI		Metaphor		Language		German	German	22	11	Short stories	NA	NA	NA	0	0	0	1	0	own creation	in short story	0	0	0	1	0	1	1	0	1	1	0	1	0	0	0	0	0	0	1	1	0	0	naturalness, meaning similarity (lit. and met.); conceptual domains	10
Citron2019	Citron, Francesca M. M.; Cacciari, Cristina; Funcke, Jakob M.; Hsu, Chun-Ting; Jacobs, Arthur M.	Idiomatic expressions evoke stronger emotional responses in the brain than literal sentences.	2019	Neuropsychologia	fMRI		Idiom		Language		German	German	270	90	Sentences	NA	NA	NA	0	0	0	1	0	Idioms: Citron et al. 2016 (PANIG database); Literal: own creation	in single sentence	NA	NA	NA	NA	NA	1	1	1	1	1	0	0	0	0	1	1	0	0	0	0	1	0	confidence about the knowledge of the idiomatic meaning; actual knowledge	10
Citron2020	Citron, F. M. M.; Michaelis, N.; Goldberg, A. E.	Metaphorical language processing and amygdala activation in L1 and L2	2020	Neuropsychologia	fMRI		Metaphor		Language		German	German/Italian	96	32	Sentences	NA	NA	NA	0	0	0	1	0	COMETA dataset (Citron, Lee & Michaelis 2019)	in single sentence	0	0	0	1	0	1	1	1	0	1	0	0	0	0	0	0	0	0	0	1	1	0	meaning similarity (met. and lit.), conceptual domains; translatability into L2	9
Coulson2002	Coulson, Seana; Van Petten, Cyma	Conceptual integration and metaphor: an event-related potential study.	2002	Memory & cognition	EEG		Metaphor		Language		English	English	495	165	Sentences	5 (words)	19 (words)	12 (words)	0	0	0	1	0	own creation	in single sentence	0	0	1	0	0	0	0	0	0	0	0	0	0	0	0	0	0	0	0	0	1	1	0	2
Coulson2007	Coulson, S.; Van Petten, C.	A special role for the right hemisphere in metaphor comprehension? ERP evidence from hemifield presentation	2007	Brain Research	EEG		Metaphor		Language		English	English	400	80	Sentences	NA	NA	12.3 (words) 7.7 (char, crit. word)	0	0	0	1	0	own creation	in single sentence	0	0	1	0	0	0	0	0	0	0	0	0	0	0	0	0	0	0	0	0	0	1	0	1
Couto2020	Couto, Tania Alexandra; Xu, Shiyang; da Silva, Paulo Armada; Wu, Chenggang; Neergaard, Karl; Wang, Meng-Yun; Zhang, Juan; Xiang, Yutao; Yuan, Zhen	Effective Connectivity Study Guiding the Neuromodulation Intervention in Figurative Language Comprehension Using Optical Neuroimaging	2020	Neural Plasticity	fNIRS		Metaphor		Language		Chinese	Chinese	120	40	Sentences	NA	NA	NA	NA	NA	NA	NA	NA	own creation	Sentence	0	0	1	0	0	0	0	1	1	1	0	1	1	0	0	0	0	1	0	1	1	0	word strokes (Chinese); "grammar"; "novelty"; "content"	11
Deckert2021	Deckert, Matthias; Schmoeger, Michaela; Geist, Max; Wertgen, Sarah; Willinger, Ulrike	Electrophysiological correlates of conventional metaphor, irony, and literal language processing? An event-related potentials and eLORETA study	2021	Brain and Language	EEG		Metaphor	Irony	Language		German	German	99	66	Short stories	4 (letters, target word) 1 (syllables, target word)	11 (letters, target word) 3 (syllables, target word)	7.4 (letters, target word) 2.2 (syllables, target word)	0	0	0	1	0	Own creation, Eviatar & Just 2006 (translated)	Short story	0	0	1	0	0	0	0	0	0	1	0	0	0	0 (s.c.)	0	0	0	0	0	0	1	0	gender ratio of speaker in stories	3
DeGrauwe2010	De Grauwe, S.; Swain, A.; Holcomb, P. J.; Ditman, T.; Kuperberg, G. R.	Electrophysiological insights into the processing of nominal metaphors	2010	Neuropsychologia	EEG		Metaphor		Language		English	English	403	140	Sentences	4 (words, Exp. 1) NA (Exp 2)	4 (words, Exp. 1) NA (Exp 2)	4 (words, Exp. 1) NA (Exp 2)	1	0	0	0	0	own creation	in single sentence	0	1 (Exp 2)	1 (Exp 1)	0	0	0	0	1	1	1	1	0	0	0	0	0	0	1	0	0	0	1	0	6
Desai2011	Desai, R. H.; Binder, J. R.; Conant, L. L.; Mano, Q. R.; Seidenberg, M. S.	The Neural Career of Sensory-motor Metaphors	2011	Journal of Cognitive Neuroscience	fMRI		Metaphor		Language		English	English	378	81	Sentences	NA	NA	NA	0	1	0	0	0	own creation; nonwords: MCWord database, ARC nonword database	in single sentence	0	1	0	0	0	0	0	1	1	1	1	0	1	0	0	1	0	1	0	0	0	0	action association of verbs	8
Desai2013	Desai, R. H.; Conant, L. L.; Binder, J. R.; Park, H.; Seidenberg, M. S.	A piece of the action: Modulation of sensory-motor regions by action idioms and metaphors	2013	Neuroimage	fMRI		Metaphor	Idiom	Language		English	English	300	40 (Metaphor) 40 (Idiom)	Sentences	NA	NA	NA	0	1	0	0	0	own creation	in single sentence	0	1	0	0	0	0	0	1	1	1	1	0	0	0	0	0	0	1	0	0	0	0	idiomacity; action association of verbs	7
Diaz2011	Diaz, M. T.; Barrett, K. T.; Hogstrom, L. J.	The influence of sentence novelty and figurativeness on brain activity	2011	Neuropsychologia	fMRI		Metaphor		Language		English	English	200	80	Sentences	3 (words)	9 (words)	5.97 (words)	NA	NA	NA	NA	NA	Katz, Paivio & Marschark 1985; Katz, Paivio Marschark & Clark 1988	in single sentence	NA	NA	NA	NA	0	1	0	1	1	1	0	0	1 (s.c.)	0	0	1 (s.c.)	0	0	1	0	0	0	0	7
Diaz2011a	Diaz, M. T.; Hogstrom, L. J.	The Influence of Context on Hemispheric Recruitment during Metaphor Processing	2011	Journal of Cognitive Neuroscience	fMRI		Metaphor		Language		English	English	200	80	Sentence pairs	5 (words, 1st sentence) 4 (words, 2nd sentence)	11 (words, 1st sentence) 9 (words, 2nd sentence)	6.61 (words, 1st sentence) 5.98 (words, 2nd sentence)	NA	NA	NA	NA	NA	Diaz, Barrett & Hogstrom 2011; Katz, Paivio & Marschar, 1985; Katz, Paivio, Marschark & Clark 1988	in sentence pairs	NA	NA	NA	NA	0	0	0	1	0	0	0	0	1 (s.c.)	0	0	1 (s.c.)	0	1	0	0	0	0	congruence of sentence pairs; word associations within sentences (-> no priming)	6
Eviatar2006	Eviatar, Zohar; Just, Marcel Adam	Brain correlates of discourse processing: an fMRI investigation of irony and conventional metaphor comprehension.	2006	Neuropsychologia	fMRI		Metaphor	Irony	Language		English	NA	27	9 (Metaphor) 9 (Irony)	Short stories	3 (sentences)	3 (sentences)	3 (sentences)	0	0	0	1	0	Own creation	in short story	0	0	1	0	0	0	0	0	0	1 (s.c.)	0	1	0	0	0	0	0	0	0	0	0	0	control categorisation into literal, metaphorical, irony	5
Fondevila2016	Fondevila, Sabela; Aristei, Sabrina; Sommer, Werner; Jiménez-Ortega, Laura; Casado, Pilar; Martín-Loeches, Manuel	Counterintuitive Religious Ideas and Metaphoric Thinking: An Event-Related Brain Potential Study.	2016	Cognitive science	EEG		Metaphor		Language		Spanish	Spanish	400	120	Sentences	4 (words)	18 (words)	NA	NA	NA	NA	NA	NA	non-Christian original texts of religions and mythologies	in single sentence	0	0	1	0	0	0	0	1	0	1	1	0	1	0	0	1	0	1	0	0	1	1	0	8
Forgacs2012	Forgacs, B.; Bohrn, I.; Baudewig, J.; Hofmann, M. J.; Pleh, C.; Jacobs, A. M.	Neural correlates of combinatorial semantic processing of literal and figurative noun noun compound words	2012	Cognitive science	fMRI		Metaphor		Language		German	German	200	100	Words	NA	NA	10.82 (char)	1	0	0	0	0	own creation	0	0	0	0	0	1	1	1	0	--	1	1	--	1	1 (s.c.)	0	0	0	1	0	1	1	--	semantic relatedness of constituents	10
Forgacs2015	Forgács, Bálint; Bardolph, Megan D.; Amsel, Ben D.; DeLong, Katherine A.; Kutas, Marta	Metaphors are physical and abstract: ERPs to metaphorically modified nouns resemble ERPs to abstract language.	2015	Neuroimage	EEG		Metaphor		Language		English	English	636	105	Word pairs + probe word	NA	NA	NA	0	0	1	0	0	own creation	0	1	0	0	0	0	0	0	0	--	0	1	--	1 (s.c.)	1	0	1	0	1	0	0	1	0	Semantic relatedness	7
Forgacs2020	Forgacs, Balint	An Electrophysiological Abstractness Effect for Metaphorical Meaning Making	2020	eNeuro	EEG		Metaphor		Language		French	French	400	200	word pair + probe word	NA	11 (letters, adjectives)	7.42 (letters, adjectives)	0	0	0	0	adjective-noun pairs	own creation	Word triplets	0	0	0	0	1	1	1	0	--	1	1	--	1 (s.c.)	0	1	1	0	1	0	1	1	--	0	10
Goldstein2012	Goldstein, A.; Arzouan, Y.; Faust, M.	Killing a novel metaphor and reviving a dead one: ERP correlates of metaphor conventionalization	2012	Brain and Language	EEG		Metaphor		Language		Hebrew	Hebrew	240	NA (likely 60)	Word pairs	NA	NA	NA	0	0	0	1	0	own creation, Arzouan et al. 2007; Gold, Faust & Goldstein 2010	0	0	0	0	0	1	0	0	1	--	1	1	--	1 (s.c.)	1 (s.c.)	0	1	0	0	0	0	1	0	0	7
Hartung2020	Hartung, Franziska; Kenett, Yoed N.; Cardillo, Eileen R.; Humphries, Stacey; Klooster, Nathaniel; Chatterjee, Anjan	Context matters: Novel metaphors in supportive and non-supportive contexts.	2020	NeuroImage	fMRI		Metaphor		Language		English	NA	40	20	Short stories	70 (words)	100 (words)	NA	1	0	0	0	0	target sentences from Cardillo et al. 2010, narratives own creation	in short story	0	0	1	0	0	1	0	1	1	1	1	1	0	0	0	0	0	1	1	1	1	0	interestingness of the story; naturalness of the writing; number of content words	13
Hillert2009	Hillert, Dieter G.; Buračas, Giedrius T.	The neural substrates of spoken idiom comprehension	2009	Language and Cognitive Processes	fMRI		Idiom		Language		English	English	200	100	Sentences	1.2 (seconds)	1.8 (seconds)	NA	0	0	0	1	0	own creation	in single sentence	NA	NA	NA	NA	NA	0	0	1	1	1	0	0	0	0	0	0	0	0	0	0	1	0	0	4
Iakimova2005	Iakimova, Galina; Passerieux, Christine; Laurent, Jean-Paul; Hardy-Bayle, Marie-Christine	ERPs of metaphoric, literal, and incongruous semantic processing in schizophrenia	2005	Psychophysiology	EEG		Metaphor		Language		French	French	480	160	Sentences	NA	NA	7 (words) 5.4 (char, last word)	0	0	0	1	0	Le bouquets des expressions imagées (Duneton & Claval 1990); Le Dictionnaire des expressions et locutions (Rey & Chantreau, 1993)	in single sentence	0	0	1	0	0	0	0	1	0	1	0	0	1	0	0	0	0	0	0	0	0	1	0	4
Ibanez2010	Ibáñez, Agustín; Manes, Facundo; Escobar, Josefina; Trujillo, Natalia; Andreucci, Paola; Hurtado, Esteban	Gesture influences the processing of figurative language in non-native speakers: ERP evidence.	2010	Neuroscience letters	EEG		Metaphor		Language	Gestures	German	Spanish	176	44	Sentences	NA	NA	NA	0	0	0	1	0	Extended from Cornejo et al. 2009, based on adaptation of Pynte et al. 1996, then translated	in single sentence	0	0	1	0	0	0	0	0	1	1	0	1	1	0	0	0	0	0	0	0	0	1 (s.c.)	gesture starting time; stroke timing; last word starting time	8
Ibanez2011	Ibanez, A.; Toro, P.; Cornejo, C.; Hurquina, H.; Manes, F.; Weisbrod, M.; Schroder, J.	High contextual sensitivity of metaphorical expressions and gesture blending: A video event-related potential design	2011	Psychiatry Research - Neuroimaging	EEG		Metaphor		Language	Gestures	German	German	176	44	Sentences	NA	NA	NA	0	0	0	1	0	Extended from Cornejo et al. 2009, based on adaptation of Pynte et al. 1996, then translated	in single sentence	0	0	1	0	0	0	0	0	1	1	0	1	1	0	0	0	0	0	0	0	1	1 (s.c.)	gesture starting time; stroke timing; last word starting time	9
Ji2020	Ji, Haojie; Qi, Senqing; Xu, Shiyang; Chen, Jinxin; Dai, David Yun; Li, Yadan; Hu, Weiping	The role of animacy in metaphor processing of Mandarin Chinese: an Event-Related Potential (ERP) study	2020	Journal of Neurolinguistics	EEG		Metaphor		Language		Chinese	Chinese	160	80	Sentences	6 (char, Chinese)	6 (char, Chinese)	6 (char, Chinese)	0	0	0	1 (s.c.)	0	contemporary Chinese poetry and other genres of literature	Sentence	0	1	1	0	0	1	0	1	1	1	1	0	0	0	0	0	0	0	1	0	1	1 (s.c.)	0	8
Jonczyk2020	Jończyk, Rafal; Kremer, Gül E.; Siddique, Zahed; van Hell, Janet G.	Engineering creativity: Prior experience modulates electrophysiological responses to novel metaphors.	2020	Psychophysiology	EEG		Metaphor		Language		English	English	228	76	Sentences	NA	NA	NA	0	1	0	0	0	gen. knowledge sentences (114) translated from Rutter, Kröger, Hill et al. 2012	in single sentence	0	1	0	0	0	0	0	0	0	0	1	0	1 (s.c.)	1 (s.c.)	0	0	0	1 (s.c.)	0	0	0	0	0	4
Joue2020	Joue, Gina; Boven, Linda; Willmes, Klaus; Evola, Vito; Demenescu, Liliana R.; Hassemer, Julius; Mittelberg, Irene; Mathiak, Klaus; Schneider, Frank; Habel, Ute	Metaphor processing is supramodal semantic processing: the role of the bilateral lateral temporal regions in multimodal communication	2020	Brain and Language	fMRI		Metaphor		Language	Gesture/Video	German	German	140	40	Sentences	NA	NA	3.6 (seconds) 5.19 (words)	NA	NA	NA	NA	NA	"the cognitive linguistics research literature"	Sentence	NA	NA	NA	NA	NA	1 (s.c.)	0	0	1	1	0	0	1	0	0	0	0	0	0	0	1	0	naturalness; gesture type; phonetic complexity (IPC)	8
Kazmerski2003	Kazmerski, Victoria A.; Blasko, Dawn G.; Dessalegn, Banchiamlack G.	ERP and behavioral evidence of individual differences in metaphor comprehension.	2003	Memory & cognition	EEG		Metaphor		Language		English	English	80	40	Sentences	5 (words)	5 (words)	5 (words)	NA	NA	NA	NA	NA	own creation; unnamed previous normative study	in single sentence	0	0	1	0	0	0	0	1 (s.c.)	1	1	0	0	0	0	0	0	0	1	1	0	0	1	aptness	7
Kessler2020	Kessler, Ruth; Weber, Andrea; Friedrich, Claudia K.	Activation of Literal Word Meanings in Idioms: Evidence from Eye-tracking and ERP Experiments.	2020	Language and speech	EEG		Idiom		Language		German	German	160	40	Sentences	NA	NA	NA	0	0	0	1	0	own creation	in single sentence	0	0	1	0	0	0	0	0	1	1	0	1	0	0	0	0	0	0	0	0	0	1	semantic relatedness of target words	5
Kim2018	Kim, Namwook; Choi, Uk Su; Ha, Sungji; Lee, Seul Bee; Song, Seung Ha; Song, Dong Ho; Cheon, Keun Ah	Aberrant Neural Activation Underlying Idiom Comprehension in Korean Children with High Functioning Autism Spectrum Disorder.	2018	Yonsei medical journal	fMRI		Idiom		Language	Pictures	Korean	Korean	NA	NA	Phrases	NA	NA	NA	0	0	0	1	0	KASLAT (own creation)	0	NA	NA	NA	NA	NA	0	0	0	0	0	0	0	0	0	0	0	0	0	0	0	0	0	0	0
Kircher2007	Kircher, T. T. J.; Leube, D. T.; Erb, M.; Grodd, W.; Rap, A. M.	Neural correlates of metaphor processing in schizophrenia	2007	Brain	fMRI		Metaphor		Language		German	German	120	60	Sentences	NA	NA	NA	NA	NA	NA	NA	NA	own creation	in single sentence	0	0	1	0	0	1	0	0	1	0	0	0	1	1 (bin)	0	0	0	0	0	1	1	0	0	5
Kircher2009	Kircher, Tilo; Straube, Benjamin; Leube, Dirk; Weis, Susanne; Sachs, Olga; Willmes, Klaus; Konrad, Kerstin; Green, Antonia	Neural interaction of speech and gesture: differential activations of metaphoric co-verbal gestures	2009	Neuroimage	fMRI		Metaphor		Language	Gestures	German	German	1024	128	Sentences	4 (words)	8 (words)	NA	NA	NA	NA	NA	NA	own creation	in single sentence	NA	NA	NA	NA	NA	0	0	0	1	1	0	0	0	0	0	0	0	0	0	1	0	0	naturalness; movement characteristics; pantomimic content; transitivity; handedness of gestures	8
Klepousniotou2014	Klepousniotou, Ekaterini; Gracco, Vincent L.; Pike, G. Bruce	Pathways to lexical ambiguity: fMRI evidence for bilateral fronto-parietal involvement in language processing.	2014	Brain and language	fMRI		Metaphor		Language		English	NA	60	30	word pairs	3 (char)	8 (char)	4.4 (char)	0	0	0	1	0	homonyms: Gilhooly & Logie 1980; Nelson, McEvoy, Walling & Wheeler 1980; Twilley, Dixon, Taylor, & Clark 1994; Yates 1978)	priming words (single)	0	0	0	0	1	0	0	0	--	1	0	--	1	0	0	0	0	0	0	0	1 (s.c.)	--	0	3
Lacey2012	Lacey, S.; Stilla, R.; Sathian, K.	Metaphorically feeling: Comprehending textural metaphors activates somatosensory cortex	2012	Brain and language	fMRI		Metaphor		Language		English	English	108	54	Sentences	NA	NA	NA	0	0	0	1	0	own creation	in single sentence	0	0	0	1	0	0	0	1	1	0	0	0	1	0	0	0	0	0	0	1	0	0	meaning congruence; auditory: duration, pitch, amplitude, speech rate	9
Lacey2017	Lacey, Simon; Stilla, Randall; Deshpande, Gopikrishna; Zhao, Sinan; Stephens, Careese; McCormick, Kelly; Kemmerer, David; Sathian, K.	Engagement of the left extrastriate body area during body-part metaphor comprehension.	2017	Brain and Language	fMRI		Metaphor		Language		English	English	120	60	Sentences	NA	NA	NA	0	0	0	1	0	own creation	in single sentence	0	0	0	1	0	1	0	1	1	1	0	0	1	0	0	0	0	0	1	1	1	0	naturalness; aptness; meaning congruence; auditory: duration, pitch, intensity, speech rate	15
Lachaud2013	Lachaud, C. M.	Conceptual metaphors and embodied cognition: EEG coherence reveals brain activity differences between primary and complex conceptual metaphors during comprehension	2013	Cognitive Systems Research	EEG		Metaphor		Language		Norwegian	Norwegian	80	40	Sentences + probe word	2 (words) 3 (char of probe words)	8 (words) 10 (char of probe words)	4.2 (words) 5.65 (char of probe words)	0	0	0	1	0	own creation	in single sentence	0	0	1	0	0	0	0	1	1	1	1	0	1 (s.c.)	1	0	1 (s.c.)	0	1	0	1 (s.c.)	0	1	universality of metaphors (French, English)	12
Lai2009	Lai, V. T.; Curran, T.; Menn, L.	Comprehending conventional and novel metaphors: An ERP study	2009	Cognitive Systems Research	EEG		Metaphor		Language		English	English	416	208	Sentences	NA	NA	6.7 (words)	0	0	0	1	0	own creation; based on "Conceptual Metaphor Home Page" (dead link)	in single sentence	0	0	0	1	0	0	0	1	0	0	0	0	0	0 (s.c.)	0	0	0	0	1	0	0	0	0	2
Lai2013	Lai, V. T.; Curran, T.	ERP evidence for conceptual mappings and comparison processes during the comprehension of conventional and novel metaphors	2013	Brain Research	EEG		Metaphor	Simile	Language		English	English	384	192	Sentence pairs	NA	NA	6.7 (words)	0	0	0	1	0	Lai et al. 2009; literal comparison statements: google, "Synsets" on Wordnet (Fellbaum 1998)	in sentence pairs	0	0	0	1	0	0	0	1	0	0	0	0	0	0 (s.c.)	0	0	0	0	1	0	0	1	0	3
Lai2015	Lai, Vicky T.; van Dam, Wessel; Conant, Lisa L.; Binder, Jeffrey R.; Desai, Rutvik H.	Familiarity differentially affects right hemisphere contributions to processing metaphors and literals.	2015	Frontiers in human neuroscience	fMRI		Metaphor		Language		English	NA	459	81	Sentences	NA	NA	NA	0	1	0	0	0	Desai et al. 2011 (nonwords: MCWord database, ARC nonword database)	in single sentence	0	1	0	0	0	0	0	1	1	1	1	0	1	0	0	1	0	1	0	0	0	0	action association of verbs	8
Lai2016	Lai, Vicky T.; Desai, Rutvik H.	The grounding of temporal metaphors.	2016	Cortex	fMRI		Metaphor		Language		English	English	624	124	Sentences + probe word	NA	NA	8.38 (words) 28.61 (phonemes) 11.08 (syllables) 26.12 (char)	0	1	0	0	0	own creation	in single sentence	0	1	0	0	0	0	0	0	1	1	1	0	1	0	0	1	0	0	1	0	0	0	0	6
Lai2019	Lai, Vicky T.; Howerton, Olivia; Desai, Rutvik H.	Concrete processing of action metaphors: Evidence from ERP.	2019	Brain research	EEG		Metaphor		Language		English	English	264	88	Sentences	NA	NA	NA	0	1	0	0	0	Desai et al. 2011	in single sentence	0	1	0	0	0	0	0	1	1	0 (s.c.)	1	0	1	0	0	1	0	1	0	0	0	1	action association of verbs	8
Laurent2006	Laurent, Jean-Paul; Denhières, Guy; Passerieux, Christine; Iakimova, Galina; Hardy-Baylé, Marie-Christine	On understanding idiomatic language: The salience hypothesis assessed by ERPs	2006	Brain Research	EEG		Idiom		Language		French	French	240	120	Phrases + target word	NA	NA	3.4 (words)	0	0	0	1	0	own creation; 40 idioms: Denhière & Verstiggel 1997	0	0	0	0	0	1	0	0	1	--	1	0	--	1	0	1	0	1	0	0	0	1	1	predictability; latent semantic similarity	9
Lauro2008	Lauro, L. J. R.; Tettamanti, M.; Cappa, S. F.; Papagno, C.	Idiom comprehension: A prefrontal task?	2008	Cerebral Cortex	fMRI		Idiom		Language	Pictures	Italian	Italian	124	62	Sentences	NA	NA	NA	0	0	0	1	0	own creation	0	NA	NA	NA	NA	NA	0	0	1	0	0	0	0	0	0	1	0	0	0	0	0	0	0	idiomatic-semantic relatedness of pictures and sentences	3
Lee2006	Lee, S. S.; Dapretto, M.	Metaphorical vs. literal word meanings: fMRI evidence against a selective role of the right hemisphere	2006	Neuroimage	fMRI		Metaphor		Language		English	English	32	16	Word triplets	NA	NA	NA	0	0	1	0	0	"Alternative Word Meanings" subtest of "Right Hemisphere Communication Battery" (Gardner and Brownell 1986)	0	0	0	1	0	0	0	0	0	--	1	1	--	1	0	--	0	0	0	0	1	0	--	0	4
Lorusso2015	Lorusso, Maria Luisa; Burigo, Michele; Borsa, Virginia; Molteni, Massimo	Processing sentences with literal versus figurative use of verbs: an ERP study with children with language impairments, nonverbal impairments, and typical development	2015	Behavioural neurology	EEG		Metaphor	Idiom	Language		Italian	Italian	120	30	Phrases	NA	NA	NA	NA	NA	NA	NA	NA	own creation	0	NA	NA	NA	NA	NA	0	0	0	0	0	0	0	1	0	0	1 (s.c.)	0	0	1	1	0	0	Age of Acquisition; congruency	6
Lu2012	Lu, A. T.; Zhang, J. X.	Event-related potential evidence for the early activation of literal meaning during comprehension of conventional lexical metaphors	2012	Neuropsychologia	EEG		Metaphor		Language	Pictures	Chinese (Mandarin)	Chinese (Mandarin)	188	94	Words	2 (char, chin)	2 (char, chin)	2 (char, chin)	1	0	0	0	0	own creation	0	0	0	0	0	1	0	0	1	--	1	1	--	1	0	0	0	0	0	0	0	0	--	Polysemy; meaning dominance	6
Ma2016	Ma, Qingguo; Hu, Linfeng; Xiao, Can; Bian, Jun; Jin, Jia; Wang, Qiuzhen	Neural correlates of multimodal metaphor comprehension: Evidence from event-related potentials and time-frequency decompositions.	2016	International Journal of Psychophysiology	EEG		Metaphor		Language	Pictures	Chinese	NA	80	80	Words	1 (char, chin)	1 (char, chin)	1 (char, chin)	1	0	0	0	0	own creation	0	0	0	0	0	1	0	0	0	--	1	1	--	0	0	0	0	0	0	0	0	1	--	0	3
Mashal2005	Mashal, N.; Faust, M.; Hendler, T.	The role of the right hemisphere in processing nonsalient metaphorical meanings: Application of Principal Components Analysis to fMRI data	2005	Neuropsychologia	fMRI		Metaphor		Language		Hebrew	Hebrew	96	48	Word pairs	NA	NA	NA	0	0	0	1	0	own creation; poetry (novel metaphors)	0	0	0	0	1	0	0	0	1 (s.c.)	--	1	1	--	1 (s.c.)	0	0	1	0	1 (bin)	0	0	1 (bin)	--	0	5
Mashal2007	Mashal, N.; Faust, M.; Hendler, T.; Jung-Beeman, M.	An fMRI investigation of the neural correlates underlying the processing of novel metaphoric expressions	2007	Brain and Language	fMRI		Metaphor		Language		Hebrew	Hebrew	96	48	Word pairs	NA	NA	NA	1	0	0	0	0	Mashal et al 2005 (?); if not: own creation, poetry (novel metaphors)	0	0	0	0	1	0	0	0	1 (s.c.)	--	1	1	--	1 (s.c.)	0	0	1	0	1 (bin)	0	0	1 (bin)	--	0	5
Mashal2008	Mashal, N.; Faust, M.; Hendler, T.; Jung-Beeman, M.	An fMRI investigation of the neural correlates underlying the processing of novel metaphoric expressions	2008	Cortex	fMRI		Idiom		Language		Hebrew	Hebrew	75	50	Phrases	3 (words)	4 (words)	NA	0	0	0	1	0	Giora et al. 2004	0	0	0	0	0	1	0	0	1	--	1	0	--	0	0	0	0	0	0	0	0	0	0	validity of idiomatic meaning (s.c.)	3
Mashal2009	Mashal, Nira; Faust, Miriam; Hendler, Talma; Jung-Beeman, Mark	An fMRI study of processing novel metaphoric sentences	2009	Laterality	fMRI		Metaphor		Language		Hebrew	Hebrew	75	25	Sentences	4 (words)	4 (words)	4 (words)	0	0	0	1	0	own creation, poetry (novel metaphors)	in single sentence	NA	NA	NA	NA	NA	1	0	1	1	1	1	0	1	0	0	0	0	0	1	1	1	0	0	9
Mashal2013	Mashal, N.; Vishne, T.; Laor, N.; Titone, D.	Enhanced left frontal involvement during novel metaphor comprehension in schizophrenia: evidence from functional neuroimaging.	2013	Laterality	fMRI		Metaphor		Language		Hebrew	Hebrew	96	48	Word pairs	NA	NA	NA	1	0	0	0	0	Mashal et al 2005, 2007	0	0	0	0	1	0	0	0	1 (s.c.)	--	1	1	--	1 (s.c.)	0	0	1	0	1 (bin)	0	0	1 (bin)	--	0	5
Mashal2014	Mashal, Nira; Vishne, Tali; Laor, Nathaniel	The role of the precuneus in metaphor comprehension: evidence from an fMRI study in people with schizophrenia and healthy participants.	2014	Brain and language	fMRI		Metaphor		Language		Hebrew	Hebrew	96	48	Word pairs	NA	NA	NA	1	0	0	0	0	Mashal et al 2005, 2008	0	0	0	0	1	0	0	0	1 (s.c.)	--	1	1	--	1 (s.c.)	0	0	1	0	1 (bin)	0	0	1 (bin)	--	0	5
MejiaConstain2010	Mejía-Constaín, Beatriz; Monchi, Oury; Walter, Nathalie; Arsenault, Marianne; Senhadji, Nouredinne; Joanette, Y.	When metaphors go literally beyond their territories: the impact of age on figurative language	2010	Ital. J. Linguist	fMRI		Metaphor		Language		French	French	100	25	Word pairs	NA	NA	NA	1	0	0	0	0	Mercure 2004 -> Gagnon et al. 2002; Gingras et al. 1999; Petit Larousse illustré 1989; Petit Robert 1 1990	0	0	0	0	0	1	0	0	0	0	1	0	0	1	0	0	0	0	0	0	0	1 (bin)	--	meaning dominance of polysemous primes; semantic relatedness	4
Morid2021	Morid, Mahsa; Bachar, Nadia; Sabourin, Laura	Capturing the multi-determined nature of idiom processing using ERPs	2021	Canadian Journal of Experimental Psychology	EEG		Idiom		Language		English	English	140	80	Sentences	NA	NA	NA	0	0	0	1	0	Database by Libben & Titone, 2008	Sentence	0	0	0	1 (s.c.)	0	0	0	1	0	0	0	1	0	0	0	0	0	0	0	0	0	1	literal plausibility	4
Obert2014	Obert, A.; Gierski, F.; Calmus, A.; Portefaix, C.; Declercq, C.; Pierot, L.; Caillies, S.	Differential bilateral involvement of the parietal gyrus during predicative metaphor processing: An auditory fMRI study	2014	Brain and Language	fMRI		Metaphor		Language		French	French	48	24	Sentences	NA	NA	4076 ms (met) 3987 ms (lit)	0	1	0	0	0	own creation; 10 predicative metaphors from Caillies & Declercq 2011; Franquart-Declercq 2003	in single sentence	0	0	1	0	0	0	0	1	0	0	1	0	1	0	0	0	0	0	1	0	0	0	semantic relatedness	5
Ojha2019	Ojha, Amitash; Ervas, Francesca; Gola, Elisabetta; Indurkhya, Bipin	Similarities and Differences between Verbal and Visual Metaphor Processing: an EEG Study	2019	Multimodal Communication	EEG		Metaphor		Language	Pictures	NA (English or Japanese)	Korean	36	12	Sentences	NA	NA	NA	1	0	0	0	0	Shibata et al. 2007	in single sentence	0	0	1	0	0	0	0	1	1	1	1	1	1	0	0	0	0	0	1	0	0	0	accent	8
Pomp2018	Pomp, Jennifer; Bestgen, Anne-Kathrin; Schulze, Patrick; Müller, Christina J.; Citron, Francesca M. M.; Suchan, Boris; Kuchinke, Lars	Lexical olfaction recruits olfactory orbitofrontal cortex in metaphorical and literal contexts.	2018	Brain and language	fMRI		Metaphor		Language		German	German	105	35	Sentences	NA	NA	32.95 (char) 6.47 (words)	0	0	0	1	0	own creation	in single sentence	0	0	0	1	0	1	1	1	0	1	0	0	1	0	0	0	0	0	0	0	0	0	odor-reference	6
Prat2012	Prat, C. S.; Mason, R. A.; Just, M. A.	An fMRI Investigation of Analogical Mapping in Metaphor Comprehension: The Influence of Context and Individual Cognitive Capacities on Processing Demands	2012	Journal of Experimental Psychology - Learning, Memory, and Cognition	fMRI		Metaphor	Irony	Language		English	English	46	10	Short stories	3 (sentences)	3 (sentences)	3 (sentences)	1	0	0	0	0	own creation; filler passages from Eviatar & Just 2006 (modified)	in short story	0	0	1	0	0	0	0	1	0	1	0	0	0	0	0	1	0	0	0	0	1	0	sincerity; "complexity" (s.c.)	6
Proverbio2009	Proverbio, A. M.; Crotti, N.; Zani, A.; Adorni, R.	The role of left and right hemispheres in the comprehension of idiomatic language: an electrical neuroimaging study	2009	BMC Neuroscience	EEG		Idiom	(Metaphor)	Language		Italian	NA	360	180	Sentences + target word	NA	NA	8.95 (char)	0	0	0	1	0	own creation	in single sentence	0	0	1	0	0	0	0	1	1	1	0	0	1 (s.c.)	0	1	1	0	0	1	0	0	1	0	8
Pynte1996	Pynte, Joel; Besson, Mireille; Robichon, Fabrice-Henri; Poli, Jézabel	The time-course of metaphor comprehension: An event-related potential study	1996	Brain and language	EEG		Metaphor		Language		French	French	96 (Exp. 1) 150 (Exp. 2)	48 (Exp. 1) 50 (Exp. 2)	Sentences	5 (words)	5 (words)	5 (words)	1	0	0	0	0	own creation	in single sentence	0	0	1	0	0	0	0	0	1	1	1	1	0	0	0	0	0	0	0	0	0	1	0	5
Raposo2009	Raposo, Ana; Moss, Helen E.; Stamatakis, Emmanuel A.; Tyler, Lorraine K.	Modulation of motor and premotor cortices by actions, action words and action sentences	2009	Neuropsychologia	fMRI		Idiom		Language		English	English	252	56	Sentences	NA	NA	10.8 (words)	0	1	0	0	0	own creation; Idioms: Cambridge Dictionary of Idioms	in single sentence	0	1	1	0	0	0	0	1 (s.c.)	1	1	1	0	1 (s.c.)	0	0	0	0	0	0	0	0	0	semantic relatedness between words and body movements; naturalness	7
Rapp2004	Rapp, A. M.; Leube, D. T.; Erb, M.; Grodd, W.; Kircher, T. T. J.	Neural correlates of metaphor processing	2004	Cognitive Brain Research	fMRI		Metaphor		Language		German	German	120	60	Sentences	NA	NA	NA	NA	NA	NA	NA	NA	own creation	in single sentence	0	0	1	0	0	1	0	0	1	1	0	0	0	0	0	0	0	0	1	1	1	0	0	6
Rapp2007	Rapp, A. M.; Leube, D. T.; Erb, M.; Grodd, W.; Kircher, T. T. J.	Laterality in metaphor processing: Lack of evidence from functional magnetic resonance imaging for the right hemisphere theory	2007	Brain and Language	fMRI		Metaphor		Language		German	German	120	60	Sentences	NA	NA	NA	NA	NA	NA	NA	NA	Rapp et al. 2004	in single sentence	0	0	1	0	0	1	0	0	1	1	0	0	0	0	0	0	0	0	1	1	1	0	0	6
RomeroLauro2013	Romero Lauro, Leonor J.; Mattavelli, Giulia; Papagno, Costanza; Tettamanti, Marco	She runs, the road runs, my mind runs, bad blood runs between us: literal and figurative motion verbs: an fMRI study.	2013	NeuroImage	fMRI		Metaphor	Idiom	Language		Italian	Italian	147	21 (Metaphor) 21 (Idiom)	Sentence pairs	NA	NA	NA	NA	NA	NA	NA	NA	own creation; lower limb stimuli: Cacciari et al. 2011 (re-rated)	in sentence pairs	NA	NA	NA	NA	0	0	0	1	0	1	0	0	1	0	0 (s.c.)	1	0	0	0	0	0	0	association with lower/upper limb; congruence of task and target sentence	6
Rommers2013	Rommers, J.; Dijkstra, T.; Bastiaansen, M.	Context-dependent Semantic Processing in the Human Brain: Evidence from Idiom Comprehension	2013	Journal of Cognitive Neuroscience	EEG		Idiom		Language		Dutch	Dutch	540	90	Sentences	NA	NA	NA	1	0	0	0	0	own creation; Idioms: Dutch idiom dictionary (de Groot 1999)	in single sentence	0	0	1	0	0	0	0	1	0	0	1	0	1	0	1	0	0	1	0	0	0	1	0	6
Rueschemeyer2007	Rüschemeyer, S. A.; Brass, M.; Friederici, A. D.	Comprehending prehending: Neural correlates of processing verbs with motor stems	2007	Journal of Cognitive Neuroscience	fMRI		Metaphor		Language		German	German	134	46	Words	NA	NA	NA	NA	NA	NA	NA	NA	own creation	0	0	0	0	0	1	0	0	0	--	0	1	--	0	0	0	0 (s.c.)	0	0	0	0	0	--	0	1
Rutter2012	Rutter, Barbara; Kröger, Sören; Stark, Rudolf; Schweckendiek, Jan; Windmann, Sabine; Hermann, Christiane; Abraham, Anna	Can clouds dance? Neural correlates of passive conceptual expansion using a metaphor processing task: Implications for creative cognition.	2012	Brain and cognition	fMRI		Metaphor		Language		German	German	132	NA	Sentences	NA	NA	NA	NA	NA	NA	NA	NA	own creation	in single sentence	NA	NA	NA	NA	NA	0	0	1	1	0	0	1	1	0	0	0	0	0	0	0	0	0	0	4
Samur2015	Samur, Dalya; Lai, Vicky T.; Hagoort, Peter; Willems, Roel M.	Emotional context modulates embodied metaphor comprehension.	2015	Neuropsychologia	fMRI		Metaphor		Language		Dutch	Dutch	576	240	Short stories	4 (sentences)	4 (sentences)	4 (sentences)	NA	NA	NA	NA	NA	own creation	in short story	0	0	1	0	0	1	1	0	0	1	0	0	0	0	0	0	0	0	0	0	1	0	0	4
Schmidt2009	Schmidt, G. L.; Seger, C. A.	Neural correlates of metaphor processing: The roles of figurativeness, familiarity and difficulty	2009	Brain and Cognition	fMRI		Metaphor		Language		English	English	120	72	Sentences	3 (words)	12 (words)	6.0 (words)	0	0	0	1	0	Metaphors: Katz, Paivio, Marschark & Clark (1988)	in single sentence	NA	NA	NA	NA	NA	0	0	1	1	0	0	1	1	0 (s.c.)	0	0	0	0	1	0	0	0	0	5
SchmidtSnoek2015	Schmidt-Snoek, Gwenda L.; Drew, Ashley R.; Barile, Elizabeth C.; Agauas, Stephen J.	Auditory and motion metaphors have different scalp distributions: an ERP study.	2015	Frontiers in human neuroscience	EEG		Metaphor		Language		English	English	300	100	Sentences	NA	NA	30.53 (char) 6 (words)	1	0	0	0	0	literal and metaphorical sentences: Cardillo et al 2010; anomalous: own creation	in single sentence	0	0	1	0	0	1	0	1	1	1	1	0	1	0	0	1	0	0	1	1	1	1	naturalness; valence judgement reaction time; pilot: RT and accuracy	14
Schneider2014	Schneider, Sabrina; Rapp, Alexander M.; Haeußinger, Florian B.; Ernst, Lena H.; Hamm, Friedrich; Fallgatter, Andreas J.; Ehlis, Ann-Christine	Beyond the N400: complementary access to early neural correlates of novel metaphor comprehension using combined electrophysiological and haemodynamic measurements.	2014	Cortex	EEG	NIRS	Metaphor		Language		German	German	180	60	Sentences	NA	NA	NA	NA	NA	NA	NA	NA	literal and metaphorical sentences: Rapp et al. 2004, own creation	in single sentence	0	0	1	0	0	1	0	1	1	1	0	1	1	0	0	0	0	1	0	0 (s.c.)	1	0	0	8
Schuil2013	Schuil, Karen D. I.; Smits, Marion; Zwaan, Rolf A.	Sentential context modulates the involvement of the motor cortex in action language processing: an FMRI study.	2013	Frontiers in human neuroscience	fMRI		(Metaphor)	(Idiom)	Language		Dutch	Dutch	250	100	Sentences + probe word	NA	NA	12.62 (words) 18.48 (syllables) 69.74 (char)	NA	NA	NA	NA	NA	own creation	in single sentence	0	0	1	0	0	0	0	0	0	1	0	0	0	0	0	0	0	0	0	0	0	0	0	1
Shibata2007	Shibata, Midori; Abe, Jun-Ichi; Terao, Atsushi; Miyamoto, Tamaki	Neural mechanisms involved in the comprehension of metaphoric and literal sentences: an fMRI study.	2007	Brain research	fMRI		Metaphor		Language		Japanese	Japanese	63	21	Sentences	NA	NA	NA	1	0	0	0	0	Metaphoric sentences: Shibata & Abe 2005; Nakamoto & Kusumi 2004	in single sentence	0	0	1	0	0	0	0	1	1	1	1	1	1	0	0	0	0	0	1	0	0	0	accent	8
Shibata2012	Shibata, M.; Toyomura, A.; Motoyama, H.; Itoh, H.; Kawabata, Y.; Abe, J.	Does simile comprehension differ from metaphor comprehension? A functional MRI study	2012	Brain and Language	fMRI		Metaphor	Simile	Language		Japanese	Japanese	100	20 (Metaphor) 40 (Simile)	Sentences	NA	NA	NA	NA	NA	NA	NA	NA	Metaphoric sentences: Shibata & Abe 2005; Nakamoto & Kusumi 2004; literal and anomalous sentences: Shibata & Abe 2005 -> same materials as Shibata et al 2007	in single sentence	0	0	1	0	0	0	0	1	1	1	0	0	1	0	0	0	0	0	0	0	0	0	comprehensibility as a metaphor	5
Solomon2017	Solomon, Sarah H.; Thompson-Schill, Sharon L.	Finding features, figuratively.	2017	Brain and language	fMRI		Metaphor		Language		English	NA	156	78	Sentences	NA	NA	NA	1	0	0	0	0	own creation	in single sentence	0	0	1	0	0	0	0	1	1	1	1	1	1	0	0	0	1	0	0	0	0	0	congruence of interpretation of relevant/irrelevant properties (McRae Norms)	8
Sotillo2005	Sotillo, María; Carretié, Luis; Hinojosa, José A.; Tapia, Manuel; Mercado, Francisco; López-Martín, Sara; Albert, Jacobo	Neural activity associated with metaphor comprehension: spatial analysis.	2005	Neuroscience letters	EEG		Metaphor		Language		Spanish	Spanish	28	28	Phrases + Word	NA	NA	NA	NA	NA	NA	NA	NA	own creation	0	NA	NA	NA	NA	0	0	0	0	0	1	0	0	1	0	0	0	0	0	0	0	1	0	0	3
Straube2011	Straube, Benjamin; Green, Antonia; Bromberger, Bianca; Kircher, Tilo	The differentiation of iconic and metaphoric gestures: Common and unique integration processes	2011	Human brain mapping	fMRI		Metaphor		Language	Gestures	German	German	120	30	Sentences	4 (words)	8 (words)	NA	NA	NA	NA	NA	NA	Kircher et al. 2009	in single sentence	NA	NA	NA	NA	NA	0	0	0	1	1	0	0	0	0	0	0	0	0	1	1	0	0	naturalness; movement characteristics; pantomimic content; transitivity; handedness of gestures	9
Straube2013	Straube, Benjamin; Green, Antonia; Sass, Katharina; Kirner-Veselinovic, Andr{\'e}; Kircher, Tilo	Neural integration of speech and gesture in schizophrenia: evidence for differential processing of metaphoric gestures	2013	Human brain mapping	fMRI		Metaphor		Language	Gestures	German	German	120	30	Sentences	5 (words)	9 (words)	NA	NA	NA	NA	NA	NA	Kircher et al. 2010	in single sentence	NA	NA	NA	NA	NA	0	0	0	1	1	0	0	0	0	0	0	0	0	1	1	0	0	naturalness; movement characteristics; pantomimic content; transitivity; handedness of gestures	9
Straube2014	Straube, B.; Green, A.; Sass, K.; Kircher, T.	Superior Temporal Sulcus Disconnectivity During Processing of Metaphoric Gestures in Schizophrenia	2014	Schizophrenia Bulletin	fMRI		Metaphor		Language	Gestures	German	German	120	30	Sentences	6 (words)	10 (words)	NA	NA	NA	NA	NA	NA	Kircher et al. 2011	in single sentence	NA	NA	NA	NA	NA	0	0	0	1	1	0	0	0	0	0	0	0	0	1	1	0	0	naturalness; movement characteristics; pantomimic content; transitivity; handedness of gestures	9
Stringaris2006	Stringaris, A. K.; Medford, N.; Giora, R.; Giampletro, V. C.; Brammer, M. J.; David, A. S.	How metaphors influence semantic relatedness judgments: The role of the right frontal cortex	2006	Neuroimage	fMRI		Metaphor		Language		English	English	25	NA	Sentences + probe word	NA	NA	NA	1	0	0	0	0	Stringaris et al. 2007	in single sentence	0	0	1	0	0	0	0	1	1	1	1	1	1	0	0	1	0	0	1	1	0	0	0	9
Stringaris2007	Stringaris, A. K.; Medford, N. C.; Giampietro, V.; Brammer, M. J.; David, A. S.	Deriving meaning: Distinct neural mechanisms for metaphoric, literal, and non-meaningful sentences	2007	Brain and Language	fMRI		Metaphor		Language		English	English	25	NA	Sentences	NA	NA	NA	1	0	0	0	0	own creation	in single sentence	0	0	1	0	0	0	0	1	1	1	1	1	1	0	0	1	0	0	1	1	0	0	0	9
Subramaniam2012	Subramaniam, K.; Faust, M.; Beeman, M.; Mashal, N.	The Repetition Paradigm: Enhancement of novel metaphors and suppression of conventional metaphors in the left inferior parietal lobe	2012	Brain and Language	fMRI		Metaphor		Language		English	English	170	136	Word pairs	NA	NA	NA	0	0	0	0	noun-noun OR adjective-noun	own creation	0	0	0	0	0	1	1	0	1	--	0	1	--	1	0	0	0	0	1	0	0	0	--	0	5
Subramaniam2013	Subramaniam, Karuna; Beeman, Mark; Faust, Miriam; Mashal, Nira	Positively valenced stimuli facilitate creative novel metaphoric processes by enhancing medial prefrontal cortical activation.	2013	Frontiers in psychology	fMRI		Metaphor		Language		English	English	170	136	Word pairs	NA	NA	NA	0	0	0	0	noun-noun OR adjective-noun	Subramaniam et al. 2012	0	0	0	0	0	1	1	0	1	--	0	1	--	1	0	0	0	0	1	0	0	0	--	0	5
Tang2017	Tang, X. M.; Qi, S. Q.; Jia, X. J.; Wang, B. T.; Ren, W.	Comprehension of scientific metaphors: Complementary processes revealed by ERP	2017	Journal of Neurolinguistics	EEG		Metaphor		Language		Chinese	Chinese	144	96	Sentences	5 (char, chin)	5 (char, chin)	5 (char, chin)	1	0	0	0	0	own creation	in single sentence	0	0	1	0	0	0	0	1	1	1	1	1	0	0	0	0	0	1	0	0	1	0	0	7
Tang2017a	Tang, X. M.; Qi, S. Q.; Wang, B. T.; Jia, X. J.; Ren, W.	The temporal dynamics underlying the comprehension of scientific metaphors and poetic metaphors	2017	Brain Research	EEG		Metaphor		Language		Chinese	NA	160	120	Sentences	5 (char, chin)	5 (char, chin)	5 (char, chin)	1	0	0	0	0	own creation; poetry (poetic metaphors)	in single sentence	0	0	1	0	0	0	0	1	1	1	1	1	0	0	0	1	0	1	0	0	1	1	0	9
Tartter2002	Tartter, Vivien C.; Gomes, Hilary; Dubrovsky, Boris; Molholm, Sophie; Stewart, Rosemarie Vala	Novel metaphors appear anomalous at least momentarily: evidence from N400.	2002	Brain and language	EEG		Metaphor		Language		English	English	240	80	Sentences	NA	NA	NA	0	0	0	1	0	own creation; Radencich and Baldwin 1985; Gerrig and Healy 1983; Glucksberg 1989; Gibbs 1994; Glucksberg and Keysar 1990; Winner, Rosensteil, and Gardner 1976; Verbrugge and McCarrell 1977; newspapers, conversation	in single sentence	0	0	1	0	0	0	0	0	0	0	0	0	1	0	0	0	0	1	0	0	1	1	0	4
Uchiyama2012	Uchiyama, Hitoshi T.; Saito, Daisuke N.; Tanabe, Hiroki C.; Harada, Tokiko; Seki, Ayumi; Ohno, Kousaku; Koeda, Tatsuya; Sadato, Norihiro	Distinction between the literal and intended meanings of sentences: a functional magnetic resonance imaging study of metaphor and sarcasm.	2012	Cortex	fMRI		Metaphor	Sarcasm	Language		Japanese	NA	80	20	Short stories + 1 sentence	NA	NA	NA	NA	NA	NA	NA	NA	target sentences: Japanese dictionaries and "the Internet by google searches"	in short story	NA	NA	NA	NA	0	0	0	0	0	0	0	0	0	0	0	0	0	0	1	0	0	0	0	1
Vespignani2010	Vespignani, F.; Canal, P.; Molinaro, N.; Fonda, S.; Cacciari, C.	Predictive Mechanisms in Idiom Comprehension	2010	Journal of Cognitive Neuroscience	EEG		Idiom		Language		Italian	Italian	207	87	Sentences	NA	NA	NA	0	0	0	1	0	non-specified "various collections of Italian idioms"	in single sentence	0	1	0	0	0	0	0	1	0	0	0	0	0	0	0	0	0	0	0	0	0	1	0	2
Wang2021	Wang, Xiaolu; Wang, Yizhen; Tian, Wanning; Zheng, Wei; Chen, Xiaoli	The Roles of Familiarity and Context in Processing Chinese Xiehouyu: an ERP Study	2021	Journal of Psycholinguistic Research	EEG		Metaphor	Idiom (s.c.)	Language		Chinese	Chinese	240	80	word triplets	6 (char, Chinese)	9 (char, Chinese)	NA	NA	NA	NA	NA	NA	Dictionary of Chinese Xiehouyus (Wen 2011)	prime + word pair	0	0	1	0	0	0	0	1	1	1	0	0	0	0	0	0	0	0	0	0	1	0	0	4
Weiland2014	Weiland, Hanna; Bambini, Valentina; Schumacher, Petra B.	The role of literal meaning in figurative language comprehension: evidence from masked priming ERP.	2014	Frontiers in human neuroscience	EEG		Metaphor	Metonymy	Language		German	German	288	40	Sentences (+ prime word, Exp. 1b)	NA	NA	NA	NA	NA	NA	NA	NA	own creation	in single sentence	NA	NA	NA	NA	0	0	0	1	0	0	0	0	0	0	0	0	0	1	0	0	0	1	word length, syllables, frequency, coherence of prime words	7
Yang2009	Yang, F. G.; Edens, J.; Simpson, C.; Krawczyk, D. C.	Differences in task demands influence the hemispheric lateralization and neural correlates of metaphor	2009	Brain and Language	fMRI		Metaphor		Language		English	English	200	50	Sentences	NA	NA	6.55 (syllables) 4.64 (words)	1	0	0	0	0	own creation	in single sentence	0	0	1	0	0	1	0	1	1	1	0	1	1	0	0	0	0	0	0	1	0	0	0	7
Yang2010	Yang, F. G.; Fuller, J.; Khodaparast, N.; Krawczyk, D. C.	Figurative language processing after traumatic brain injury in adults: A preliminary study	2010	Neuropsychologia	fMRI		Metaphor		Language		English	English	72	24	Sentences	NA	NA	6.55 (syllables) 4.64 (words)	1	0	0	0	0	Yang et al. 2009	in single sentence	0	0	1	0	0	1	0	1	1	1	0	1	1	0	0	0	0	0	0	1	0	0	0	7
Yang2013	Yang, F. P. G.; Bradley, K.; Huq, M.; Wu, D. L.; Krawczyk, D. C.	Contextual effects on conceptual blending in metaphors: An event-related potential study	2013	Journal of Neurolinguistics	EEG		Metaphor		Language		English	English	225	135	Sentences + probe word	NA	NA	NA	1	0	0	0	0	own creation	in single sentence	0	0	1	0	0	0	0	0	1	1	0	1	1	0	0	0	0	0	0	1	1	0	0	6
Yurchenko2020	Yurchenko, Anna; Lopukhina, Anastasiya; Dragoy, Olga	Metaphor Is Between Metonymy and Homonymy: Evidence From Event-Related Potentials	2020	Frontiers in Psychology	EEG		Metaphor	Metonymy	Language		Russian	Russian	635	126	two-word phrases	NA	NA	NA	1	0	0	0	0	Active Dictionary of Russian; Great Explanatory Dictionary of the Russian Language; Russian national corpus	two-word phrases	0	0	1	0	0	0	0	0	--	1	1	--	1 (s.c.)	0	0	0	0	1	0	0	0	0	0	4
Zane2018	Zane, Emily; Shafer, Valerie	Mixed metaphors: Electrophysiological brain responses to (un)expected concrete and abstract prepositional phrases.	2018	Brain research	EEG		Metaphor	(Idiom)	Language	Sine tone; photographs	English	English	144	48	Phrases	NA	NA	NA	NA	NA	NA	NA	NA	Some concrete nouns from Feist & Gentner 2012, 1998; abstract nouns from Lakoff & Johnson 1980; Tyler & Evans 2003	0	0	1	0	0	0	0	0	0	1	0	1	--	1	0	0	1	0	1	0	0	0	--	0	5
ZeevWolf2015	Zeev-Wolf, M.; Faust, M.; Levkovitz, Y.; Harpaz, Y.; Goldstein, A.	Magnetoencephalographic evidence of early right hemisphere overactivation during metaphor comprehension in schizophrenia	2015	Psychophysiology	MEG		Metaphor		Language		Hebrew	Hebrew	240	120	Word pairs	2 (char)	6 (char)	NA	0	0	0	0	noun-noun OR noun-adjective	Gold & Faust 2010; Gold, Faust & Goldstein 2010	0	0	0	0	0	1	0	0	1	--	1	1	--	1	0	0	1	0	0	0	0	1	--	0	6
Zempleni2007	Zempleni, M. Z.; Haverkort, M.; Renken, R.; Stowe, L. A.	Evidence for bilateral involvement in idiom comprehension: An fMRI study	2007	Neuroimage	fMRI		Idiom		Language		Dutch	Dutch	192	96	Sentences	NA	NA	46.5 (letters)	0	0	0	1	0	own creation	in single sentence	0	0	0	1	0	0	0	1	1	1	0	0	1	0	1	0	0	1	0	1	0	0	literal plausibility	8
Zhang2013a	Zhang, H.; Yang, Y. M.; Gu, J. X.; Ji, F.	ERP correlates of compositionality in Chinese idiom comprehension	2013	Journal of Neurolinguistics	EEG		Idiom		Language		Chinese	Mandarin	192	108	Primes + Phrases	4 (char, chin)	4 (char, chin)	4 (char, chin)	NA	NA	NA	NA	NA	own creation	0	0	0	0	0	1	0	0	1	--	1	0	--	0	0	1	0	0	0	0	0	0	--	literal plausibility	4
Zhou2004	Zhou, S.; Zhou, W.; Chen, X.	Spatiotemporal analysis of ERP during chinese idiom comprehension.	2004	Brain topography	EEG		Idiom		Language		Chinese	NA	80	80	Phrases	5 (char, chin)	5 (char, chin)	5 (char, chin)	NA	NA	NA	NA	NA	own creation	0	0	0	0	0	1	0	0	0	--	1	0	--	0	0	0	0	0	0	0	0	0	0	0	1
[truncated: 22 more columns]

## Sheet: Other subtypes
Data					Methods		Subtypes
ID Code	Author(s)	Title	Year	Journal	Method 1	Method 2	Fig. Mean 1	Fig. Mean 2
Akimoto2014	Akimoto, Yoritaka; Sugiura, Motoaki; Yomogida, Yukihito; Miyauchi, Carlos Makoto; Miyazawa, Shiho; Kawashima, Ryuta	Irony comprehension: social conceptual knowledge and emotional response.	2014	Human brain mapping	fMRI		Irony
Akimoto2017	Akimoto, Yoritaka; Takahashi, Hidetoshi; Gunji, Atsuko; Kaneko, Yuu; Asano, Michiko; Matsuo, Junko; Ota, Miho; Kunugi, Hiroshi; Hanakawa, Takashi; Mazuka, Reiko; Kamio, Yoko	Alpha band event-related desynchronization underlying social situational context processing during irony comprehension: A magnetoencephalography source localization study.	2017	Brain and language	fMRI		Irony
Amenta2010	Amenta, Simona; Balconi, Michela	Comprehension of irony in social situations: new evidences from P200 and “pragmatic-semantic” P600 ERP effects.	2010	Journal of the International Neuropsychological Society	EEG		Irony
Baptista2018	Baptista, Nathalia Ishikawa; Manfredi, Mirella; Boggio, Paulo Sérgio	Medial prefrontal cortex stimulation modulates irony processing as indexed by the N400.	2018	Social neuroscience	EEG		Irony
Bianchi2019	Bianchi, Bruno; Shalom, Diego E.; Kamienkowski, Juan E.	Predicting Known Sentences: Neural Basis of Proverb Reading Using Non-parametric Statistical Testing and Mixed-Effects Models.	2019	Frontiers in human neuroscience	EEG		Proverb
Bo2020	Bo, Yang; Jing, Bian; Hui, Zhang	ERP Study on the Cognitive Processing Mechanism of Chinese Verbal Irony	2020	Yuyan Kexue-Linguistic Sciences	EEG		Irony
Bohrn2012	Bohrn, Isabel C.; Altmann, Ulrike; Lubrich, Oliver; Menninghaus, Winfried; Jacobs, Arthur M.	Old proverbs in new skins - an FMRI study on defamiliarization	2012	Frontiers in psychology	fMRI		Proverb
Bosco2017	Bosco, Francesca M.; Parola, Alberto; Valentini, Maria C.; Morese, Rosalba	Neural correlates underlying the comprehension of deceitful and ironic communicative intentions.	2017	Cortex	fMRI		Irony
Caffarra2019	Caffarra, S.; Haeri, A. M.; Michell, E.; Martin, C. D.	When is irony influenced by communicative constraints? ERP evidence supporting interactive models	2019	European Journal of Neuroscience	EEG		Irony
Caillies2019	Caillies, S.; Gobin, P.; Obert, A.; Terrien, S.; Coutte, A.; Iakimova, G.; Besche-Richard, C.	Asymmetry of affect in verbal irony understanding: What about the N400 and P600 components?	2019	Journal of Neurolinguistics	EEG		Irony
Colich2012	Colich, Natalie L.; Wang, Audrey-Ting; Rudie, Jeffrey D.; Hernandez, Leanna M.; Bookheimer, Susan Y.; Dapretto, Mirella	Atypical neural processing of ironic and sincere remarks in children and adolescents with autism spectrum disorders	2012	Metaphor and symbol	fMRI		Irony
Cornejol2007	Cornejol, Carlos; Simonetti, Franco; Aldunate, Nerea; Ibáñez, Agustín; López, Vladimir; Melloni, Lucía	Electrophysiological evidence of different interpretative strategies in irony comprehension.	2007	Journal of psycholinguistic research	EEG		Irony
DelGoleto2016	Del Goleto, Sarah; Kostova, Milena; Blanchet, Alain	Impaired context processing during irony comprehension in schizotypy: An ERPs study.	2016	International Journal of Psychophysiology	EEG		Irony
Ferretti2007	Ferretti, Todd R.; Schwint, Christopher A.; Katz, Albert N.	Electrophysiological and behavioral measures of the influence of literal and figurative contextual constraints on proverb comprehension.	2007	Neuropsychologia	EEG		Proverb
Ferretti2020	Ferretti, Todd R.; Katz, Albert N.; Schwint, Christopher A.; Patterson, Courtney; Pradzynski, Dagna	How discourse constraints influence neurolinguistic mechanisms during the comprehension of proverbs.	2020	Cognitive, Affective & Behavioral Neuroscience	EEG		Proverb
Ferretti2021	Ferretti, Todd R.; Hall, Deanna C.; Mansour, Fadi	Interpreting Pragmatic Markers Following Proverbs	2021	Canadian Journal Of Experimental Psychology	EEG		Proverb
Filik2014	Filik, R.; Leuthold, H.; Wallington, K.; Page, J.	Testing Theories of Irony Processing Using Eye-Tracking and ERPs	2014	Journal of Experimental Psychology - Learning, Memory, and Cognition	EEG		Irony
Filik2019	Filik, Ruth; Ţurcan, Alexandra; Ralph-Nearman, Christina; Pitiot, Alain	What is the difference between irony and sarcasm? An fMRI study.	2019	Cortex	fMRI		Irony	Sarcasm
Gagnepain2017	Gagnepain, P.; Fauvel, B.; Desgranges, B.; Gaubert, M.; Viader, F.; Eustache, F.; Groussard, M.; Platel, H.	Musical Expertise Increases Top-Down Modulation Over Hippocampal Activation during Familiarity Decisions	2017	Frontiers in Human Neuroscience	fMRI		Proverb
Gibson2016	Gibson, Linzi; Atchley, Ruth Ann; Voyer, Daniel; Diener, Un So; Gregersen, Sabrina	Detection of sarcastic speech: The role of the right hemisphere in ambiguity resolution.	2016	Laterality	EEG		Sarcasm
Green2006	Green, Adam E.; Fugelsang, Jonathan A.; Kraemer, David J. M.; Shamosh, Noah A.; Dunbar, Kevin N.	Frontopolar cortex mediates abstract integration in analogy	2006	Brain Research	fMRI		Analogy
Green2010	Green, Adam E.; Kraemer, David J. M.; Fugelsang, Jonathan A.; Gray, Jeremy R.; Dunbar, Kevin N.	Connecting Long Distance: Semantic Distance in Analogical Reasoning Modulates Frontopolar Cortex Activity	2010	Cerebral Cortex	fMRI		Analogy
Groussard2010	Groussard, M.; Viader, F.; Hubert, V.; Landeau, B.; Abbas, A.; Desgranges, B.; Eustache, F.; Platel, H.	Musical and verbal semantic memory: Two distinct neural networks?	2010	Neuroimage	PET		Proverb
Herold2017	Herold, Róbert; Varga, Eszter; Hajnal, András; Hamvas, Edina; Berecz, Hajnalka; Tóth, Borbála; Tényi, Tamás	Altered Neural Activity during Irony Comprehension in Unaffected First-Degree Relatives of Schizophrenia Patients-An fMRI Study.	2017	Frontiers in psychology	fMRI		Irony
Joue2018	Joue, Gina; Boven, Linda; Willmes, Klaus; Evola, Vito; Demenescu, Liliana R.; Hassemer, Julius; Mittelberg, Irene; Mathiak, Klaus; Schneider, Frank; Habel, Ute	Handling or being the concept: An fMRI study on metonymy representations in coverbal gestures.	2018	Neuropsychologia	fMRI		Metonymy
Kana2012a	Kana, Rajesh K.; Wadsworth, Heather M.	"The archeologist's career ended in ruins": hemispheric differences in pun comprehension in autism.	2012	NeuroImage	fMRI		Pun	(Metaphor)
Li2020	Li, Xueqiao; Pesonen, Janne; Haimi, Elina; Wang, Huili; Astikainen, Piia	Electrical brain activity and facial electromyography responses to irony in dysphoric and non-dysphoric participants	2020	Brain And Language	EEG	EMG	Irony
Luo2003	Luo, Qian; Perry, Conrad; Peng, Danling; Jin, Zhen; Xu, Duo; Ding, Guosheng; Xu, Shiyong	The neural substrate of analogical reasoning: an fMRI study	2003	Cognitive Brain Research	fMRI		Analogy
Matsui2016	Matsui, Tomoko; Nakamura, Tagiru; Utsumi, Akira; Sasaki, Akihiro T.; Koike, Takahiko; Yoshida, Yumiko; Harada, Tokiko; Tanabe, Hiroki C.; Sadato, Norihiro	The role of prosody and context in sarcasm comprehension: Behavioral and fMRI evidence.	2016	Neuropsychologia	fMRI		Sarcasm
Nagels2013	Nagels, Arne; Kauschke, Christina; Schrauf, Judith; Whitney, Carin; Straube, Benjamin; Kircher, Tilo	Neural substrates of figurative language during natural speech perception: an fMRI study.	2013	Frontiers in Behavioral Neuroscience	fMRI		Simile
Obert2016	Obert, Alexandre; Gierski, Fabien; Calmus, Arnaud; Flucher, Aurélie; Portefaix, Christophe; Pierot, Laurent; Kaladjian, Arthur; Caillies, Stéphanie	Neural Correlates of Contrast and Humor: Processing Common Features of Verbal Irony.	2016	Brain and Language	fMRI		Irony
Pfeifer2021	Pfeifer, Valeria A.; Lai, Vicky T.	The Comprehension of Irony in High and Low Emotional Contexts	2021	Canadian Journal Of Experimental Psychology	EEG		Irony
Pinango2017	Piñango, Maria M.; Zhang, Muye; Foster-Hanson, Emily; Negishi, Michiro; Lacadie, Cheryl; Constable, R. Todd	Metonymy as Referential Dependency: Psycholinguistic and Neurolinguistic Arguments for a Unified Linguistic Treatment.	2017	Cognitive science	EEG	fMRI	Metonymy
Poppenk2012	Poppenk, J.; Norman, K. A.	Mechanisms supporting superior source memory for familiar items: A multi-voxel pattern analysis study	2012	Brain and language	fMRI		Proverb
Poppenk2016	Poppenk, J.; McIntosh, A. R.; Moscovitch, M.	fMRI evidence of equivalent neural suppression by repetition and prior knowledge	2016	Neuropsychologia	fMRI		Proverb
Rapp2010	Rapp, A. M.; Mutschler, D. E.; Wild, B.; Erb, M.; Lengsfeld, I.; Saur, R.; Grodd, W.	Neural correlates of irony comprehension: the role of schizotypal personality traits.	2010	Brain and language	fMRI		Irony
Rapp2011	Rapp, Alexander M.; Erb, Michael; Grodd, Wolfgang; Bartels, Mathias; Markert, Katja	Neural correlates of metonymy resolution.	2011	Brain and language	fMRI		Metonymy
Rapp2013	Rapp, Alexander M.; Langohr, Karin; Mutschler, Dorothee E.; Klingberg, Stefan; Wild, Barbara; Erb, Michael	Isn't it ironic? Neural correlates of irony comprehension in schizophrenia.	2013	PloS one	fMRI		Irony
Regel2010	Regel, S.; Coulson, S.; Gunter, T. C.	The communicative style of a speaker can affect language comprehension? ERP evidence from the comprehension of irony	2010	Brain Research	EEG		Irony
Regel2011	Regel, S.; Gunter, T. C.; Friederici, A. D.	Isn't It Ironic? An Electrophysiological Exploration of Figurative Language Processing	2011	Brain Research	EEG		Irony
Regel2014	Regel, Stefanie; Meyer, Lars; Gunter, Thomas C.	Distinguishing neurocognitive processes reflected by P600 effects: evidence from ERPs and neural oscillations.	2014	Brain Research	EEG		Irony
Regel2017	Regel, Stefanie; Gunter, Thomas C.	Don't Get Me Wrong: ERP Evidence from Cueing Communicative Intentions.	2017	PloS one	EEG		Irony
Royal2015	Royal, Isabelle; Lidji, Pascale; Théoret, Hugo; Russo, Frank A.; Peretz, Isabelle	Excitability of the motor system: A transcranial magnetic stimulation study on singing and speaking.	2015	Neuropsychologia	TMS		Proverb
Schumacher2013	Schumacher, Petra B.	When combinatorial processing results in reconceptualization: toward a new approach of compositionality.	2013	Frontiers in psychology	EEG		Metonymy
Shibata2010	Shibata, M.; Toyomura, A.; Itoh, H.; Abe, J.	Neural substrates of irony comprehension: A functional MRI study	2010	Brain Research	fMRI		Irony
Spotorno2012	Spotorno, Nicola; Koun, Eric; Prado, Jérôme; Van Der Henst, Jean-Baptiste; Noveck, Ira A.	Neural evidence that utterance-processing entails mentalizing: the case of irony.	2012	Neuroscience letters	fMRI		Irony
Spotorno2013	Spotorno, Nicola; Cheylus, Anne; Van Der Henst, Jean-Baptiste; Noveck, Ira A.	What's behind a P600? Integration operations during irony processing.	2013	PloS one	EEG		Irony
Stemmer1996	Stemmer, B.; Hild, M.; Witzke, W.; Schonle, P. W.	Event-related potentials during auditory and visual proverb presentation in non-brain-damaged controls and brain-damaged individuals: Results of a pilot study	1996	Brain and Cognition	EEG		Proverb
Uchiyama2006	Uchiyama, H.; Seki, A.; Kageyama, H.; Saito, D. N.; Koeda, T.; Ohno, K.; Sadato, N.	Neural substrates of sarcasm: A functional magnetic-resonance imaging study	2006	Brain Research	fMRI		Sarcasm
Varga2013	Varga, E.; Simon, M.; Tenyi, T.; Schnell, Z.; Hajnal, A.; Orsi, G.; Doczi, T.; Komoly, S.; Janszky, J.; Furedi, R.; Hamvas, E.; Fekete, S.; Herold, R.	Irony comprehension and context processing in schizophrenia during remission - A functional MRI study	2013	Brain and Language	fMRI		Irony
Varga2015	Varga, Eszter; Herold, Róbert; Schnell, Zsuzsanna; Simon, Mária; Hajnal, András; Járai, Róbert; Fekete, Sándor; Tényi, Tamás	Good general cognitive skills on irony understanding in schizophrenia - an fMRi study	2015	Brain and Language	fMRI		Irony
Volle2010	Volle, E.; Gilbert, S. J.; Benoit, R. G.; Burgess, P. W.	Specialization of the Rostral Prefrontal Cortex for Distinct Analogy Processes	2010	Cerebral Cortex	fMRI		Analogy
Wakusawa2007	Wakusawa, K.; Sugiura, M.; Sassa, Y.; Jeong, H.; Horie, K.; Sato, S.; Yokoyama, H.; Tsuchiya, S.; Inuma, K.; Kawashima, R.	Comprehension of implicit meanings in social situations involving irony: A functional MRI study	2007	Neuroimage	fMRI		Irony
Wang2006	Wang, A. Ting; Lee, Susan S.; Sigman, Marian; Dapretto, Mirella	Developmental changes in the neural basis of interpreting communicative intent	2006	Social cognitive and affective neuroscience	fMRI		Irony
Wang2006a	Wang, A. T.; Lee, S. S.; Sigman, M.; Dapretto, M.	Neural basis of irony comprehension in children with autism: the role of prosody and context	2006	Brain	fMRI		Irony
Wang2007	Wang, A. T.; Lee, S. S.; Sigman, M.; Dapretto, M.	Neural basis of irony comprehension in children with autism: the role of prosody and context	2007	Archives of General Psychiatry	fMRI		Irony
WeilandBreckle2017	Weiland-Breckle, H.; Schumacher, P. B.	Artist-for-work metonymy Type clash or underspecification?	2017	Mental Lexicon	EEG		Metonymy
Weissman2018	Weissman, Benjamin; Tanner, Darren	A strong wink between verbal and emoji-based irony: How the brain processes ironic emojis during language comprehension.	2018	PloS one	EEG		Irony
Wickens2015	Wickens, Steven; Perry, Conrad	What Do You Mean by That?! An Electrophysiological Study of Emotional and Attitudinal Prosody.	2015	PloS one	EEG		Sarcasm
Williams2013	Williams, Diane L.; Cherkassky, Vladimir L.; Mason, Robert A.; Keller, Timothy A.; Minshew, Nancy J.; Just, Marcel Adam	Brain function differences in language processing in children and adults with autism.	2013	Autism research: official journal of the International Society for Autism Research	fMRI		Irony
Yi2017	Yi, You Gyoung; Kim, Dae Yul; Shim, Woo Hyun; Oh, Joo Young; Kim, Sung Hyun; Kim, Ho Sung	Neural correlates of Korean proverb processing: A functional magnetic resonance imaging study.	2017	Experimental Brain Research	fMRI		Proverb
Yi2019	Yi, You Gyoung; Kim, Dae Yul; Shim, Woo Hyun; Oh, Joo Young; Kim, Ho Sung; Jung, Minji	Perilesional and homotopic area activation during proverb comprehension after stroke.	2019	Brain and behavior	fMRI		Proverb
Zhang2013	Zhang, H.; Jiang, L.; Gu, J. X.; Yang, Y. M.	Electrophysiological insights into the processing of figurative two-part allegorical sayings	2013	Journal of Neurolinguistics	EEG		Allegory
